# Supplementary material for: Characteristics, clinical outcomes and molecular mechanisms associated with severe diastolic dysfunction in aortic stenosis
Source: J Mol Cell Cardiol Plus. 2026 Mar 23;16:100845. doi: 10.1016/j.jmccpl.2026.100845 (PMC13050035; doi:10.1016/j.jmccpl.2026.100845)
Supplement: Supplement 4 — — DIABLO variable loadings per component. [file mmc2.xlsx]

## Sheet: Component 1
Component 1					#VALUE!
Lipid	Loading	Protein	Loading
CL(72:7)	-0.455491	ACTB	-0.754358
PS(36:1)	-0.413804	PKM	-0.464839
CL(72:6)	-0.388324	TLN1	-0.392814
PS(40:4)	-0.337994	FLNA	-0.193665
PS(40:6)	-0.272172	ITGA2B	-0.151853
NAE(18:3)	-0.217552
PC(20:3)	-0.21207
CL(72:8)	-0.174693
PI(32:0)	0.174098
PC(39:2)	0.157812
MG(16:0)	0.151939
PI(40:6)	0.151102
PC(20:2)	-0.121823
Cer(48:8)	0.102113
PC(56:9)	0.0833547
PE(38:6)	0.0732697
MG(18:1)	0.0621924
PI(38:6)	0.0541576
PC(43:4)	0.0519773
LPC 20:0/0:0	-0.0480232
NAE(21:0)	0.047135
CAR(16:3)	0.0430702
LPC 20:1/0:0	-0.0362691
MG(18:0)	0.0294243
PE(36:5)	0.023419
CAR(26:1)	0.0206293
PC(36:9)	0.0201738
PC(41:4)	0.0185552
CL(64:7)	-0.0150527
PC(36:7)	0.0144202
CAR(24:1)	0.0138368
PI(36:4)	0.0120189
CE(17:0)	0.0082602
LPC(20:0)	-0.00311563
PC(22:3)	-0.00186266

## Sheet: Component 2
Component 2						#VALUE!
Lipid	Loading	Protein	Loading
CAR(14:1)	-0.535275	CST3	-0.576095
CAR(12:0)	-0.482235	C7	-0.557411
CAR(16:3)	-0.440408	FCN3	0.362171
CAR(16:2)	-0.331635	B2M	-0.228276
CAR(18:1)	-0.248092	EFEMP1	-0.203161
CAR(18:2)	-0.239072	RNASE1	-0.188212
CAR(16:0)	-0.176877	APOC4	0.183322
CAR(14:0)	-0.142432	QSOX1	-0.164887
MG(18:4)	-0.0813155	CFD	-0.156361
CAR(20:2)	-0.00998213	TFRC	-0.0785949
		F11	0.0622347
		C4BPB	0.037123
		PROS1	0.023338
		IGFALS	0.0145434
		SERPINA10	0.00158008

## Sheet: Component 3
Component 3					#VALUE!
Lipid	Loading	Protein	Loading
Cer(34:0)	0.839176	F9	0.803488
CL(82:11)	0.45383	TNC	0.497181
Cer(38:0)	0.14891	MLEC	0.313991
CE(17:0)	0.126627	BLTP1	0.0928799
Cer(40:0)	0.120563	ERP44	0.00103606
DG(46:6)	-0.113014
Cer(39:0)	0.100286
DG(48:10)	-0.0902254
PC(37:7)	-0.0757271
CL(81:5)	-0.0192949

## Sheet: Component 4
Component 4					#VALUE!
Lipid	Loading	Protein	Loading
TG(41:0)	-0.672311	ORM2	-0.464396
TG(46:4)	-0.512557	STPG1	0.453485
TG(42:0)	-0.284245	SLIT1	0.4276
TG(40:0)	-0.230969	CKAP5	0.402756
TG(38:1)	-0.223102	F12	0.33476
TG(42:2)	-0.156072	IGF2	-0.214738
TG(42:1)	-0.154055	TFRC	-0.163387
TG(44:0)	-0.146563	IGKV6-21	-0.128509
TG(44:2)	-0.134174	ORM1	-0.126003
TG(44:3)	-0.117438	CLCN6	-0.0916787
		PTGDS	-0.0694403
		IGHV3-23	0.054305
		APOC1	0.0105424
		PSMA1	-0.00837954
		IQSEC2	0.00352654
