# Supplementary material for: Characteristics, clinical outcomes and molecular mechanisms associated with severe diastolic dysfunction in aortic stenosis
Source: J Mol Cell Cardiol Plus. 2026 Mar 23;16:100845. doi: 10.1016/j.jmccpl.2026.100845 (PMC13050035; doi:10.1016/j.jmccpl.2026.100845)
Supplement: Supplement 5 — — Lipid class-echocardiography Pearson correlation analysis results. [file mmc3.xlsx]

## Sheet: Sheet 1
clin_factor	feature	method	cor_coef	statistic	pval	padj	sig_pval	sig_padj
a3c_lv_gls_1402	CAR	pearson	0.351585	5.16313	0	1e-05	yes	yes
a3c_lv_myo_gls_1902	CAR	pearson	0.354083	5.20505	0	1e-05	yes	yes
labpre_ntprobnp	CAR	pearson	0.359915	5.30342	0	1e-05	yes	yes
rvot_prox_systole_1760	CAR	pearson	0.340378	4.97659	0	3e-05	yes	yes
a3c_lv_epic_gls_1802	CAR	pearson	0.323147	4.6944	1e-05	0.0001	yes	yes
lv_gls_166	CAR	pearson	0.318667	4.62191	1e-05	0.00013	yes	yes
e_a_ratio_98	CAR	pearson	0.318173	4.61392	1e-05	0.00014	yes	yes
la_a_l_a2c_d_314	CAR	pearson	0.317645	4.60542	1e-05	0.00014	yes	yes
epic_mid_anteroseptal_1627	CAR	pearson	0.315541	4.57153	1e-05	0.00017	yes	yes
laedv_mod_a2c_312	CAR	pearson	0.309483	4.47435	1e-05	0.00025	yes	yes
epic_mid_inferoseptal_1628	CAR	pearson	0.30798	4.45034	1e-05	0.00028	yes	yes
rvesv_mod_a4c_331	CAR	pearson	0.307356	4.44038	2e-05	0.00029	yes	yes
la_area_a2c_d_302	CAR	pearson	0.305301	4.40764	2e-05	0.00033	yes	yes
la_ld_a2c_315	CAR	pearson	0.304734	4.39861	2e-05	0.00035	yes	yes
lvedv_a_l_a2c_303	CAR	pearson	0.303805	4.38383	2e-05	0.00037	yes	yes
myo_mid_inferoseptal_1728	CAR	pearson	0.303886	4.38513	2e-05	0.00037	yes	yes
a4c_lv_wmsi_2101	CAR	pearson	0.302517	4.36337	2e-05	0.0004	yes	yes
a3c_lvi_ds_3029	CAR	pearson	0.300471	4.33092	2e-05	0.00046	yes	yes
lv_ad_a2c_19	CAR	pearson	0.300332	4.32872	2e-05	0.00046	yes	yes
la_ld_a4c_325	CAR	pearson	0.299745	4.31943	3e-05	0.00048	yes	yes
lv_wmsi_2100	CAR	pearson	0.298951	4.30686	3e-05	0.00051	yes	yes
law_a2c_d_316	CAR	pearson	0.29843	4.29861	3e-05	0.00052	yes	yes
rv_area_a4c_s_67	CAR	pearson	0.297365	4.28179	3e-05	0.00056	yes	yes
lv_as_a2c_20	CAR	pearson	0.297153	4.27844	3e-05	0.00057	yes	yes
lvedv_mod_a2c_21	CAR	pearson	0.297026	4.27643	3e-05	0.00057	yes	yes
a4c_la_circ_d_539	CAR	pearson	0.293269	4.21721	4e-05	0.00073	yes	yes
lv_a_l_a2c_s_310	CAR	pearson	0.292614	4.20691	4e-05	0.00076	yes	yes
s_septal_117	CAR	pearson	-0.292511	-4.2053	4e-05	0.00076	yes	yes
myo_basal_inferolateral_1723	CAR	pearson	0.292257	4.20129	4e-05	0.00078	yes	yes
a4c_lv_gls_1338	CAR	pearson	0.289672	4.16072	5e-05	0.00091	yes	yes
apical_septal_1439	CAR	pearson	0.289197	4.15328	5e-05	0.00094	yes	yes
mid_inferoseptal_motion_score_11428	CAR	pearson	0.289224	4.15369	5e-05	0.00094	yes	yes
a2c_la_circ_d_535	CAR	pearson	0.287802	4.13142	5e-05	0.00103	yes	yes
mid_anteroseptal_motion_score_11473	CAR	pearson	0.286713	4.11438	6e-05	0.0011	yes	yes
ivc_min_200	CAR	pearson	0.285654	4.09784	6e-05	0.00117	yes	yes
rap_3450	CAR	pearson	0.285385	4.09364	6e-05	0.00119	yes	yes
rap_3450	Cer	pearson	0.268939	3.83873	0.00017	0.0016	yes	yes
d2_lves_673	CAR	pearson	0.279972	4.00931	9e-05	0.00166	yes	yes
ra_area_a4c_d_336	CAR	pearson	0.279463	4.00141	9e-05	0.00172	yes	yes
lvesv_mod_a2c_24	CAR	pearson	0.278969	3.99374	9e-05	0.00177	yes	yes
a2c_la_reservoir_1412	CAR	pearson	-0.278088	-3.98007	0.0001	0.00186	yes	yes
basal_anterolateral_1425	CAR	pearson	0.277946	3.97787	0.0001	0.00188	yes	yes
epic_apical_anteroseptal_1635	CAR	pearson	0.277672	3.97362	0.0001	0.00191	yes	yes
lvi_ds_145	CAR	pearson	0.277718	3.97433	0.0001	0.00191	yes	yes
a4c_lv_epic_gls_1838	CAR	pearson	0.277239	3.96691	0.0001	0.00196	yes	yes
a4c_lv_myo_gls_1938	CAR	pearson	0.277126	3.96515	0.0001	0.00198	yes	yes
apical_inferoseptal_motion_score_11436	CAR	pearson	0.276492	3.95533	0.00011	0.00205	yes	yes
mid_inferior_motion_score_11456	CAR	pearson	0.276368	3.95341	0.00011	0.00207	yes	yes
myo_basal_anteroseptal_1721	CAR	pearson	0.275971	3.94725	0.00011	0.00212	yes	yes
d1_lves_672	CAR	pearson	0.275827	3.94503	0.00011	0.00214	yes	yes
basal_anteroseptal_1421	CAR	pearson	0.274641	3.92669	0.00012	0.00229	yes	yes
la_area_a2c_s_14	CAR	pearson	0.273762	3.9131	0.00013	0.00241	yes	yes
mid_anteroseptal_1427	CAR	pearson	0.273152	3.90367	0.00013	0.0025	yes	yes
ivc_collapsibility_index_174	CAR	pearson	-0.272713	-3.89689	0.00014	0.00257	yes	yes
apical_inferior_motion_score_11457	CAR	pearson	0.272519	3.8939	0.00014	0.0026	yes	yes
laedv_mod_a4c_322	CAR	pearson	0.271333	3.87561	0.00015	0.00279	yes	yes
la_reservoir_1419	CAR	pearson	-0.269846	-3.85269	0.00016	0.00304	yes	yes
myo_mid_anteroseptal_1727	CAR	pearson	0.268561	3.83291	0.00017	0.00327	yes	yes
lvmi	CAR	pearson	0.268466	3.83145	0.00017	0.00329	yes	yes
ivc_min_200	CE	pearson	0.2559	3.63921	0.00035	0.00335	yes	yes
ivc_max_173	CE	pearson	0.267825	3.8216	0.00018	0.00342	yes	yes
la_area_a4c_d_308	CAR	pearson	0.26656	3.80216	0.00019	0.00368	yes	yes
apical_anterolateral_motion_score_11437	CAR	pearson	0.266358	3.79906	0.0002	0.00372	yes	yes
basal_inferior_motion_score_11454	CAR	pearson	0.266151	3.79589	0.0002	0.00376	yes	yes
a2c_lv_wmsi_2102	CAR	pearson	0.266123	3.79546	0.0002	0.00377	yes	yes
ivc_max_173	SE 29:1	pearson	0.252354	3.58533	0.00043	0.00407	yes	yes
mid_inferoseptal_1428	CAR	pearson	0.264494	3.77047	0.00022	0.00414	yes	yes
rap_3450	MG	pearson	0.244277	3.46316	0.00066	0.00418	yes	yes
lv_mass_142	CAR	pearson	0.26268	3.74269	0.00024	0.00459	yes	yes
ivc_max_173	Cer	pearson	0.241016	3.41406	0.00078	0.00496	yes	yes
rv_area_a4c_s_67	MG	pearson	0.248358	3.52479	0.00053	0.00505	yes	yes
ra_ld_a4c_337	CAR	pearson	0.260717	3.71267	0.00027	0.00513	yes	yes
apical_anteroseptal_1435	CAR	pearson	0.260477	3.70899	0.00027	0.0052	yes	yes
ivc_max_173	CAR	pearson	0.232769	3.29043	0.00119	0.00567	yes	yes
lv_area_a3c_s_3020	CAR	pearson	0.258689	3.68171	0.0003	0.00574	yes	yes
rap_3450	CE	pearson	0.231881	3.27716	0.00125	0.00593	yes	yes
lvedv_mod_biplane_123	CAR	pearson	0.257802	3.66818	0.00032	0.00603	yes	yes
tr_vmax_185	PS	pearson	-0.257231	-3.65948	0.00033	0.00623	yes	yes
lvef_mod_biplane_125	CAR	pearson	-0.256612	-3.65006	0.00034	0.00644	yes	yes
apical_inferolateral_motion_score_11475	SE 28:2	pearson	0.25653	3.6488	0.00034	0.00647	yes	yes
law_a2c_s_317	CAR	pearson	0.256468	3.64786	0.00034	0.0065	yes	yes
basal_inferoseptal_motion_score_11424	CAR	pearson	0.255065	3.62652	0.00037	0.00702	yes	yes
raedv_a_l_a4c_307	CAR	pearson	0.254942	3.62464	0.00037	0.00707	yes	yes
epic_basal_inferolateral_1623	CAR	pearson	0.254801	3.6225	0.00037	0.00712	yes	yes
ivc_min_200	Cer	pearson	0.233913	3.30753	0.00113	0.00714	yes	yes
ivc_min_200	SE 29:1	pearson	0.228096	3.2207	0.00151	0.00715	yes	yes
lvi_dd_143	CAR	pearson	0.254345	3.61556	0.00038	0.0073	yes	yes
rvedv_mod_a4c_327	CAR	pearson	0.248734	3.53048	0.00052	0.0077	yes	yes
rvedv_mod_a4c_327	MG	pearson	0.240355	3.40413	0.00081	0.0077	yes	yes
rvi_dd_mid_3036	CAR	pearson	0.252686	3.59037	0.00042	0.008	yes	yes
a_lateral_114	CAR	pearson	-0.252627	-3.58948	0.00042	0.00802	yes	yes
rvot_dist_177	CAR	pearson	0.251283	3.56909	0.00045	0.00863	yes	yes
rv_ls_a4c_334	CAR	pearson	0.251241	3.56845	0.00046	0.00865	yes	yes
cw_vmean_342	PS	pearson	-0.251167	-3.56734	0.00046	0.00868	yes	yes
lvesv_mod_biplane_126	CAR	pearson	0.250871	3.56285	0.00046	0.00882	yes	yes
apical_inferolateral_motion_score_11475	CAR	pearson	0.237664	3.36372	0.00093	0.00884	yes	yes
myo_basal_anterolateral_1725	CAR	pearson	0.24995	3.5489	0.00049	0.00927	yes	yes
a3c_lv_wmsi_2103	CAR	pearson	0.249209	3.53767	0.00051	0.00965	yes	yes
rv_area_a4c_d_66	CAR	pearson	0.248928	3.53342	0.00052	0.0098	yes	yes
basal_inferolateral_motion_score_11472	CAR	pearson	0.248749	3.53071	0.00052	0.00989	yes	yes
lvw_a2c_s_311	CAR	pearson	0.248691	3.52983	0.00052	0.00992	yes	yes
basal_anterolateral_motion_score_11425	CAR	pearson	0.247638	3.51391	0.00055	0.0105	yes	yes
lvef_mod_a2c_23	CAR	pearson	-0.244499	-3.46652	0.00065	0.01051	yes	yes
lvef_mod_a2c_23	MG	pearson	-0.234281	-3.31304	0.00111	0.01051	yes	yes
basal_anteroseptal_motion_score_11471	CAR	pearson	0.246173	3.49177	0.0006	0.01135	yes	yes
raedv_mod_a4c_305	CAR	pearson	0.245546	3.48231	0.00062	0.01173	yes	yes
mid_anterolateral_1431	CAR	pearson	0.245197	3.47704	0.00063	0.01195	yes	yes
ral_a4c_s_62	CAR	pearson	0.245131	3.47605	0.00063	0.01199	yes	yes
basal_inferolateral_1423	CAR	pearson	0.243478	3.45112	0.00069	0.01308	yes	yes
rv_a_l_a4c_s_333	CAR	pearson	0.23792	3.36756	0.00092	0.01339	yes	yes
rv_a_l_a4c_s_333	MG	pearson	0.229432	3.24062	0.00141	0.01339	yes	yes
ivc_collapsibility_index_174	MG	pearson	-0.228983	-3.23392	0.00144	0.01369	yes	yes
a4c_mv_annulus_mr_3035	CAR	pearson	0.241488	3.42117	0.00076	0.01452	yes	yes
s_septal_117	PI	pearson	-0.227243	-3.208	0.00157	0.01492	yes	yes
ivc_max_173	SE 28:2	pearson	0.207388	2.91448	0.00399	0.01517	yes	yes
rv_a_l_a4c_d_329	CAR	pearson	0.230218	3.25234	0.00136	0.01542	yes	yes
rv_a_l_a4c_d_329	MG	pearson	0.226562	3.19787	0.00162	0.01542	yes	yes
apical_inferolateral_motion_score_11475	SE 29:1	pearson	0.217732	3.06691	0.00248	0.01571	yes	yes
lv_length_a2c_s_300	CAR	pearson	0.239847	3.39649	0.00083	0.01581	yes	yes
apical_inferolateral_motion_score_11475	CE	pearson	0.211165	2.97001	0.00336	0.01598	yes	yes
lvesv_a_l_a3c_3033	CAR	pearson	0.239589	3.39261	0.00084	0.01602	yes	yes
ivc_max_173	SE 27:2	pearson	0.201445	2.82737	0.0052	0.01646	yes	yes
rap_3450	SE 29:1	pearson	0.205546	2.88745	0.00434	0.01648	yes	yes
a2c_lv_myo_gls_1939	CAR	pearson	0.238581	3.37748	0.00089	0.01688	yes	yes
a2c_la_circ_s_534	CAR	pearson	0.238328	3.37369	0.0009	0.0171	yes	yes
apical_anterior_motion_score_11458	CAR	pearson	0.237911	3.36743	0.00092	0.01747	yes	yes
a4c_mr_jet_area_376	CAR	pearson	0.236801	3.35078	0.00097	0.01849	yes	yes
myo_basal_anteroseptal_1721	PE	pearson	0.222598	3.13898	0.00197	0.01869	yes	yes
myo_apical_anteroseptal_1735	CAR	pearson	0.236451	3.34554	0.00099	0.01882	yes	yes
raesv_mod_a4c_59	CAR	pearson	0.23643	3.34522	0.00099	0.01884	yes	yes
apical_lateral_1438	CAR	pearson	0.235477	3.33095	0.00104	0.01978	yes	yes
law_a4c_d_326	CAR	pearson	0.23473	3.31975	0.00108	0.02054	yes	yes
rvi_dd_basal_65	CAR	pearson	0.234294	3.31324	0.00111	0.021	yes	yes
cw_mr_vmax_4001	CAR	pearson	0.234229	3.31226	0.00111	0.02107	yes	yes
mr_jet_area_383	CAR	pearson	0.233954	3.30814	0.00112	0.02136	yes	yes
ivc_min_200	SE 28:2	pearson	0.19912	2.79338	0.00575	0.02186	yes	yes
rvesv_mod_a4c_331	MG	pearson	0.219297	3.09005	0.0023	0.02188	yes	yes
epic_basal_anterolateral_1625	CAR	pearson	0.233355	3.29919	0.00116	0.02202	yes	yes
la_area_a4c_s_53	CAR	pearson	0.229177	3.23681	0.00143	0.02712	yes	yes
rv_fwls_289	CAR	pearson	0.229049	3.2349	0.00144	0.02729	yes	yes
myo_apical_anterolateral_1737	CAR	pearson	0.228667	3.2292	0.00146	0.02781	yes	yes
lv_width_a2c_d_304	CAR	pearson	0.228421	3.22555	0.00148	0.02815	yes	yes
la_a_l_a2c_d_314	Cer	pearson	0.212773	2.99369	0.00312	0.02969	yes	yes
rvot_prox_systole_1760	MG	pearson	0.212589	2.99099	0.00315	0.02994	yes	yes
la_a_l_a4c_d_324	CAR	pearson	0.226753	3.20071	0.00161	0.03056	yes	yes
ivc_min_200	DG	pearson	-0.186778	-2.61377	0.00968	0.03064	yes	yes
a_septal_115	CAR	pearson	-0.225787	-3.18633	0.00169	0.03203	yes	yes
rap_3450	SE 28:2	pearson	0.185385	2.59357	0.01024	0.03243	yes	yes
raw_a4c_s_63	CAR	pearson	0.225351	3.17986	0.00172	0.03272	yes	yes
epic_apical_anterolateral_1637	CAR	pearson	0.225265	3.17858	0.00173	0.03286	yes	yes
apical_anteroseptal_motion_score_11476	CAR	pearson	0.224536	3.16775	0.00179	0.03404	yes	yes
dec_t_97	CAR	pearson	-0.21262	-2.99144	0.00315	0.03597	yes	yes
dec_t_97	PI	pearson	-0.208566	-2.93179	0.00379	0.03597	yes	yes
basal_anteroseptal_motion_score_11471	MG	pearson	0.208508	2.93094	0.0038	0.03606	yes	yes
apical_anterolateral_1437	CAR	pearson	0.222963	3.14439	0.00193	0.03673	yes	yes
a2c_lv_gls_1339	CAR	pearson	0.221908	3.12874	0.00203	0.03864	yes	yes
rv_area_a4c_d_66	MG	pearson	0.206881	2.90704	0.00409	0.03881	yes	yes
a2c_lv_circ_s_536	CAR	pearson	0.221811	3.12729	0.00204	0.03882	yes	yes
a2c_lv_epic_gls_1839	CAR	pearson	0.221427	3.12161	0.00208	0.03954	yes	yes
a2c_la_circ_d_535	Cer	pearson	0.206443	2.90061	0.00417	0.03958	yes	yes
labpre_ntprobnp	MG	pearson	0.20618	2.89675	0.00422	0.04005	yes	yes
lv_long_a3c_s_3027	CAR	pearson	0.220973	3.11487	0.00213	0.04041	yes	yes
mid_inferolateral_motion_score_11474	CAR	pearson	0.220629	3.10978	0.00216	0.04108	yes	yes
la_ld_a2c_315	Cer	pearson	0.200674	2.81609	0.00538	0.04179	yes	yes
la_ld_a2c_315	MG	pearson	0.195933	2.74687	0.0066	0.04179	yes	yes
lv_as_a4c_82	CAR	pearson	0.219979	3.10015	0.00223	0.04237	yes	yes
tr_pmax_344	PS	pearson	-0.219845	-3.09816	0.00224	0.04264	yes	yes
mid_inferolateral_1430	CAR	pearson	0.219589	3.09438	0.00227	0.04316	yes	yes
apical_anterolateral_motion_score_11437	MG	pearson	0.204427	2.87103	0.00456	0.0433	yes	yes
mv_edur_532	CAR	pearson	-0.219512	-3.09324	0.00228	0.04332	yes	yes
a3c_lvesv_3024	CAR	pearson	0.219137	3.08769	0.00232	0.0441	yes	yes
la_area_a2c_d_302	Cer	pearson	0.203957	2.86414	0.00465	0.04421	yes	yes
raesv_a_l_a4c_60	CAR	pearson	0.218926	3.08456	0.00234	0.04454	yes	yes
ra_area_a4c_s_64	CAR	pearson	0.218805	3.08277	0.00236	0.0448	yes	yes
tr_vti_274	PS	pearson	-0.218487	-3.07806	0.00239	0.04548	yes	yes
laedv_mod_a2c_312	Cer	pearson	0.201541	2.82877	0.00518	0.04918	yes	yes
la_area_a2c_s_14	Cer	pearson	0.200245	2.80983	0.00548	0.05205	yes	no
a3c_lv_wmsi_2103	CE	pearson	0.187925	2.6304	0.00923	0.05245	yes	no
a3c_lv_wmsi_2103	SE 28:2	pearson	0.19985	2.80405	0.00557	0.05245	yes	no
a3c_lv_wmsi_2103	SE 29:1	pearson	0.183527	2.56667	0.01104	0.05245	yes	no
raes_vi_mod_a4c_61	CAR	pearson	0.215403	3.03249	0.00277	0.05256	yes	no
sex	CAR	pearson	0.212451	2.98894	0.00317	0.05289	yes	no
sex	PI	pearson	-0.196498	-2.75512	0.00644	0.05289	yes	no
sex	PS	pearson	0.190348	2.66559	0.00835	0.05289	yes	no
epic_mid_inferolateral_1630	CAR	pearson	0.21521	3.02964	0.00279	0.05303	yes	no
law_a2c_d_316	Cer	pearson	0.199612	2.80057	0.00563	0.0535	yes	no
mid_anterolateral_motion_score_11431	CAR	pearson	0.214739	3.02269	0.00285	0.05421	yes	no
a2c_la_circ_s_534	Cer	pearson	0.198833	2.78919	0.00582	0.05534	yes	no
d2_lved_671	CAR	pearson	0.214215	3.01496	0.00292	0.05554	yes	no
a3c_lvi_dd_3028	CAR	pearson	0.214049	3.01251	0.00295	0.05597	yes	no
e_lateral_108	Cer	pearson	0.213319	3.00175	0.00305	0.05789	yes	no
raw_a4c_d_338	CAR	pearson	0.213144	2.99916	0.00307	0.05836	yes	no
epic_basal_anteroseptal_1621	CAR	pearson	0.213114	2.99873	0.00308	0.05844	yes	no
tapse_s_pap_ratio_3451	CAR	pearson	-0.185034	-2.58849	0.01039	0.05878	yes	no
tapse_s_pap_ratio_3451	CE	pearson	-0.190028	-2.66095	0.00846	0.05878	yes	no
tapse_s_pap_ratio_3451	Cer	pearson	-0.180681	-2.52552	0.01237	0.05878	yes	no
tapse_s_pap_ratio_3451	PI	pearson	-0.191184	-2.67773	0.00806	0.05878	yes	no
ecg_1340	CAR	pearson	0.1844	2.57931	0.01066	0.0595	yes	no
ecg_1340	CL	pearson	0.179791	2.51266	0.01282	0.0595	yes	no
ecg_1340	LPC	pearson	0.174496	2.4363	0.01577	0.0595	yes	no
ecg_1340	MG	pearson	0.169896	2.37014	0.01879	0.0595	yes	no
ecg_1340	PC	pearson	0.209339	2.94314	0.00366	0.0595	yes	no
ecg_1340	SE 27:2	pearson	-0.170834	-2.38361	0.01813	0.0595	yes	no
basal_inferolateral_motion_score_11472	SE 28:2	pearson	0.196599	2.75659	0.00641	0.06092	yes	no
a_lateral_114	MG	pearson	-0.196586	-2.75639	0.00642	0.06096	yes	no
cw_mr_vmax_4001	MG	pearson	0.195624	2.74237	0.00669	0.06352	yes	no
ivc_max_173	MG	pearson	0.162379	2.26236	0.02481	0.06735	yes	no
hist_db	PE	pearson	0.209691	2.94832	0.0036	0.06837	yes	no
rv_fac_178	CAR	pearson	-0.209672	-2.94805	0.0036	0.06842	yes	no
lvesv_mod_a2c_24	MG	pearson	0.193652	2.71364	0.00727	0.06907	yes	no
lvi_ds_index_146	CAR	pearson	0.209014	2.93837	0.00371	0.0705	yes	no
apical_inferior_1434	CAR	pearson	0.208976	2.93781	0.00372	0.07062	yes	no
basal_inferolateral_motion_score_11472	CE	pearson	0.176249	2.46156	0.01473	0.07427	yes	no
basal_inferolateral_motion_score_11472	SE 29:1	pearson	0.17471	2.43939	0.01564	0.07427	yes	no
lvef_mod_a4c_85	CAR	pearson	-0.207827	-2.92093	0.00391	0.07438	yes	no
la_area_a2c_d_302	PC	pearson	0.181911	2.54329	0.01178	0.07462	yes	no
lv_closure_line_a4c_3034	CAR	pearson	0.207473	2.91572	0.00398	0.07558	yes	no
mv_a_99	CAR	pearson	-0.207374	-2.91428	0.004	0.07592	yes	no
raw_a4c_s_63	CE	pearson	0.191321	2.67973	0.00802	0.07618	yes	no
lal_a4c_s_57	CAR	pearson	0.207232	2.91218	0.00402	0.0764	yes	no
e_a_ratio_98	Cer	pearson	0.191234	2.67847	0.00805	0.07645	yes	no
myo_basal_inferior_1722	DG	pearson	-0.206663	-2.90383	0.00413	0.07838	yes	no
rap_3450	PE	pearson	0.158094	2.20112	0.02894	0.07855	yes	no
mid_anterior_motion_score_11455	CAR	pearson	0.206595	2.90284	0.00414	0.07862	yes	no
lal_a2c_s_18	CAR	pearson	0.203388	2.85581	0.00477	0.07905	yes	no
lal_a2c_s_18	MG	pearson	0.190435	2.66685	0.00832	0.07905	yes	no
lvot_vti_140	CAR	pearson	-0.189736	-2.6567	0.00857	0.08137	yes	no
lvot_vti_140	MG	pearson	-0.200394	-2.812	0.00544	0.08137	yes	no
pasp_345	PS	pearson	-0.205733	-2.89019	0.0043	0.08171	yes	no
ivc_min_200	MG	pearson	0.151817	2.11161	0.03603	0.08558	yes	no
ivc_min_200	SE 27:2	pearson	0.151905	2.11286	0.03593	0.08558	yes	no
a2c_mr_jet_area_375	CAR	pearson	0.204651	2.87432	0.00451	0.08575	yes	no
rvot_prox_systole_1760	Cer	pearson	0.164672	2.2952	0.02282	0.08671	yes	no
rvot_prox_systole_1760	LPC	pearson	0.167978	2.3426	0.02019	0.08671	yes	no
rvot_prox_systole_1760	SM	pearson	-0.173753	-2.42561	0.01622	0.08671	yes	no
lvesv_mod_a4c_86	CAR	pearson	0.204246	2.86838	0.00459	0.0873	yes	no
rvot_prox_systole_1760	PE	pearson	0.159356	2.21915	0.02767	0.08761	yes	no
pv_vmax_158	CAR	pearson	-0.204128	-2.86666	0.00462	0.08776	yes	no
basal_anterior_motion_score_11453	CAR	pearson	0.2035	2.85746	0.00475	0.09023	yes	no
e_lateral_108	CAR	pearson	0.186399	2.60827	0.00983	0.09336	yes	no
rvot_prox_176	CAR	pearson	0.202701	2.84576	0.00492	0.09347	yes	no
apical_inferolateral_motion_score_11475	Cer	pearson	0.16259	2.26538	0.02462	0.09357	yes	no
law_a2c_s_317	PC	pearson	0.185901	2.60106	0.01003	0.09528	yes	no
ivc_collapsibility_index_174	SE 28:2	pearson	-0.175192	-2.44633	0.01535	0.0972	yes	no
e_a_ratio_98	CE	pearson	0.175119	2.44527	0.01539	0.09747	yes	no
rvot_prox_systole_1760	PC	pearson	0.151633	2.109	0.03626	0.09842	yes	no
apical_inferoseptal_motion_score_11436	MG	pearson	0.184772	2.58471	0.0105	0.09975	yes	no
apical_inferolateral_1433	CAR	pearson	0.201095	2.82226	0.00528	0.1003	yes	no
mv_edur_532	PI	pearson	-0.184395	-2.57924	0.01066	0.10129	yes	no
lv_a_l_a2c_s_310	MG	pearson	0.183884	2.57185	0.01088	0.1034	yes	no
apical_inferoseptal_1436	CAR	pearson	0.200198	2.80914	0.00549	0.1043	yes	no
s_septal_117	MG	pearson	-0.172968	-2.41431	0.01672	0.10588	yes	no
rv_basal_septal_295	MG	pearson	0.19983	2.80376	0.00558	0.10599	yes	no
myo_basal_anteroseptal_1721	MG	pearson	0.172811	2.41205	0.01682	0.10652	yes	no
a2c_la_circ_s_534	PC	pearson	0.168932	2.3563	0.01948	0.10661	yes	no
a2c_la_circ_s_534	PE	pearson	0.165123	2.30166	0.02244	0.10661	yes	no
ecg_1340	SE 29:1	pearson	-0.149252	-2.07512	0.03933	0.10675	yes	no
a2c_la_circ_d_535	DG	pearson	-0.17237	-2.4057	0.01711	0.10833	yes	no
myo_mid_anterolateral_1731	CAR	pearson	0.199108	2.79321	0.00576	0.10936	yes	no
rv_e_191	Cer	pearson	0.184003	2.57356	0.01083	0.1099	yes	no
rv_e_191	SE 28:2	pearson	0.182368	2.5499	0.01157	0.1099	yes	no
rvot_prox_systole_1760	PI	pearson	0.14412	2.00223	0.04669	0.11089	yes	no
rvol_399	CAR	pearson	0.198475	2.78396	0.00592	0.1124	yes	no
a2c_la_circ_s_534	LPC	pearson	0.152973	2.12808	0.03463	0.1126	yes	no
a2c_la_circ_s_534	MG	pearson	0.150187	2.08842	0.0381	0.1126	yes	no
a2c_la_circ_s_534	PI	pearson	0.140038	1.94436	0.05334	0.1126	no	no
a2c_la_circ_s_534	SM	pearson	-0.1405	-1.95091	0.05255	0.1126	no	no
a2c_la_circ_s_534	TG	pearson	0.147349	2.04807	0.04194	0.1126	yes	no
basal_anterior_1420	CAR	pearson	0.198223	2.78028	0.00598	0.11363	yes	no
myo_basal_anterior_1720	CAR	pearson	0.197858	2.77496	0.00608	0.11543	yes	no
la_ld_a4c_325	Cer	pearson	0.180745	2.52645	0.01234	0.11725	yes	no
la_area_a2c_d_302	LPC	pearson	0.161908	2.25563	0.02524	0.11989	yes	no
apical_anteroseptal_motion_score_11476	CE	pearson	0.163721	2.28158	0.02363	0.1203	yes	no
apical_anteroseptal_motion_score_11476	SE 28:2	pearson	0.177665	2.48198	0.01394	0.1203	yes	no
apical_anteroseptal_motion_score_11476	SE 29:1	pearson	0.161813	2.25427	0.02533	0.1203	yes	no
mid_anteroseptal_motion_score_11473	SE 28:2	pearson	0.1799	2.51424	0.01276	0.12125	yes	no
dec_t_97	PE	pearson	-0.169056	-2.35808	0.01939	0.12281	yes	no
rap_3450	PC	pearson	0.140606	1.95241	0.05237	0.12437	no	no
lv_as_a2c_20	MG	pearson	0.179186	2.50393	0.01313	0.12472	yes	no
ivc_collapsibility_index_174	Cer	pearson	-0.153818	-2.14012	0.03363	0.12778	yes	no
ivc_collapsibility_index_174	DG	pearson	0.156287	2.17532	0.03085	0.12778	yes	no
ivc_max_173	SE 29:2	pearson	0.139716	1.9398	0.05389	0.12799	no	no
apical_inferolateral_motion_score_11475	MG	pearson	0.148406	2.0631	0.04047	0.12816	yes	no
rv_ld_a4c_330	CAR	pearson	0.184093	2.57487	0.01079	0.12885	yes	no
rv_ld_a4c_330	PI	pearson	-0.17836	-2.492	0.01356	0.12885	yes	no
bsa_346	NAE	pearson	0.178668	2.49645	0.0134	0.1302	yes	no
bsa_346	PI	pearson	-0.178095	-2.48818	0.01371	0.1302	yes	no
lvef_mod_biplane_125	MG	pearson	-0.177755	-2.48328	0.01389	0.13194	yes	no
raedv_a_l_a4c_307	Cer	pearson	0.161649	2.25192	0.02548	0.13418	yes	no
raedv_a_l_a4c_307	LPC	pearson	0.158774	2.21082	0.02825	0.13418	yes	no
raedv_a_l_a4c_307	PC	pearson	0.163047	2.27193	0.02422	0.13418	yes	no
la_area_a2c_d_302	DG	pearson	-0.152253	-2.11782	0.0355	0.13489	yes	no
la_area_a2c_d_302	PE	pearson	0.146712	2.03902	0.04284	0.13566	yes	no
raes_vi_mod_a4c_61	CE	pearson	0.161474	2.24941	0.02564	0.13652	yes	no
raes_vi_mod_a4c_61	Cer	pearson	0.163597	2.2798	0.02374	0.13652	yes	no
raes_vi_mod_a4c_61	SE 28:2	pearson	0.158287	2.20387	0.02874	0.13652	yes	no
law_a2c_s_317	Cer	pearson	0.157222	2.18866	0.02985	0.13858	yes	no
law_a2c_s_317	PE	pearson	0.161029	2.24305	0.02605	0.13858	yes	no
law_a2c_s_317	PI	pearson	0.151468	2.10665	0.03647	0.13858	yes	no
raesv_a_l_a4c_60	CE	pearson	0.176354	2.46307	0.01467	0.13937	yes	no
lvw_a2c_s_311	MG	pearson	0.175796	2.45503	0.01499	0.14242	yes	no
la_area_a2c_s_14	MG	pearson	0.153644	2.13764	0.03383	0.14263	yes	no
la_area_a2c_s_14	PC	pearson	0.151788	2.11121	0.03607	0.14263	yes	no
la_area_a2c_s_14	PE	pearson	0.150625	2.09465	0.03754	0.14263	yes	no
lvot_co_by_vti_1672	NAE	pearson	0.192868	2.70223	0.00751	0.14278	yes	no
raedv_a_l_a4c_307	CE	pearson	0.15046	2.0923	0.03775	0.14344	yes	no
lvi_dd_143	DG	pearson	0.175059	2.4444	0.01543	0.14655	yes	no
rv_basal_lateral_294	CAR	pearson	0.186938	2.61608	0.00961	0.14699	yes	no
rv_basal_lateral_294	MG	pearson	0.156197	2.17404	0.03094	0.14699	yes	no
rv_basal_lateral_294	PE	pearson	0.160322	2.23295	0.02673	0.14699	yes	no
rv_basal_lateral_294	PI	pearson	0.159831	2.22593	0.0272	0.14699	yes	no
rvi_dd_basal_65	CL	pearson	-0.174776	-2.44034	0.0156	0.14816	yes	no
raesv_a_l_a4c_60	SE 28:2	pearson	0.163692	2.28117	0.02365	0.14981	yes	no
ral_a4c_s_62	Cer	pearson	0.174222	2.43236	0.01593	0.15136	yes	no
rv_inflow_tr_vena_contracta_393	CE	pearson	-0.15519	-2.15968	0.03206	0.15227	yes	no
rv_inflow_tr_vena_contracta_393	SE 27:2	pearson	-0.157374	-2.19084	0.02969	0.15227	yes	no
rv_inflow_tr_vena_contracta_393	SE 28:2	pearson	-0.163256	-2.27493	0.02403	0.15227	yes	no
rv_inflow_tr_vena_contracta_393	SE 29:2	pearson	-0.180019	-2.51596	0.0127	0.15227	yes	no
la_area_a2c_s_14	LPC	pearson	0.137922	1.91441	0.05708	0.15493	no	no
la_area_a2c_s_14	TG	pearson	0.138816	1.92706	0.05547	0.15493	no	no
mv_edur_532	LPE	pearson	-0.162607	-2.26563	0.02461	0.15585	yes	no
ivc_max_173	PS	pearson	-0.129559	-1.79629	0.07405	0.15632	no	no
rap_3450	LPC	pearson	0.124214	1.72099	0.08689	0.16023	no	no
rap_3450	NAE	pearson	0.121978	1.68954	0.09277	0.16023	no	no
rap_3450	SM	pearson	-0.123915	-1.71679	0.08766	0.16023	no	no
la_area_a2c_d_302	MG	pearson	0.136529	1.89471	0.05966	0.16193	no	no
lvot_148	LPC	pearson	0.176467	2.46469	0.01461	0.16218	yes	no
lvot_148	NAE	pearson	0.172422	2.40645	0.01707	0.16218	yes	no
raw_a4c_s_63	Cer	pearson	0.148428	2.0634	0.04044	0.16222	yes	no
raw_a4c_s_63	SE 27:2	pearson	0.142272	1.97602	0.04961	0.16222	yes	no
raw_a4c_s_63	SE 28:2	pearson	0.141286	1.96204	0.05123	0.16222	no	no
raw_a4c_s_63	SE 29:1	pearson	0.144213	2.00355	0.04655	0.16222	yes	no
hist_db	PI	pearson	-0.171864	-2.39842	0.01744	0.16567	yes	no
la_ld_a2c_315	PE	pearson	0.152745	2.12482	0.0349	0.16578	yes	no
lv_a_l_a4c_s_320	CAR	pearson	0.189248	2.64961	0.00874	0.16607	yes	no
rv_basal_lateral_294	LPC	pearson	0.145636	2.02375	0.0444	0.16874	yes	no
lvot_vmean_136	CAR	pearson	-0.167393	-2.33421	0.02064	0.16906	yes	no
lvot_vmean_136	LPC	pearson	-0.169929	-2.37061	0.01877	0.16906	yes	no
lvot_vmean_136	MG	pearson	-0.160355	-2.23342	0.02669	0.16906	yes	no
la_ld_a2c_315	DG	pearson	-0.139773	-1.94061	0.05379	0.17034	no	no
la_ld_a2c_315	TG	pearson	0.141749	1.9686	0.05046	0.17034	no	no
e_a_ratio_98	PI	pearson	0.151774	2.11101	0.03609	0.17141	yes	no
lv_wmsi_2100	MG	pearson	0.170794	2.38305	0.01816	0.17253	yes	no
mid_inferolateral_motion_score_11474	MG	pearson	0.170751	2.38243	0.01819	0.17282	yes	no
myo_apical_inferolateral_1733	CAR	pearson	0.188157	2.63377	0.00914	0.17373	yes	no
la_a_l_a4c_d_324	MG	pearson	0.170602	2.38028	0.01829	0.17379	yes	no
myo_mid_inferolateral_1730	CAR	pearson	0.170826	2.3835	0.01814	0.17518	yes	no
myo_mid_inferolateral_1730	PE	pearson	0.170392	2.37727	0.01844	0.17518	yes	no
rv_basal_lateral_294	PC	pearson	0.138728	1.92581	0.05563	0.17616	no	no
lvot_vmean_136	LPE	pearson	-0.144185	-2.00314	0.04659	0.17704	yes	no
lvot_vmean_136	PC	pearson	-0.150142	-2.08778	0.03816	0.17704	yes	no
rv_mid_septal_293	CAR	pearson	0.187623	2.62602	0.00935	0.17759	yes	no
raw_a4c_d_338	CE	pearson	0.158967	2.21359	0.02805	0.17767	yes	no
raw_a4c_d_338	CL	pearson	-0.160524	-2.23583	0.02653	0.17767	yes	no
rvot_prox_systole_1760	LPE	pearson	0.125295	1.73621	0.08416	0.17767	no	no
raw_a4c_s_63	CL	pearson	-0.133528	-1.85229	0.06554	0.1779	no	no
tapse_s_pap_ratio_3451	SE 29:1	pearson	-0.143907	-1.9992	0.04702	0.17867	yes	no
epic_basal_anteroseptal_1621	PE	pearson	0.169794	2.36868	0.01886	0.17917	yes	no
lal_a2c_s_18	PE	pearson	0.150187	2.08841	0.0381	0.18098	yes	no
lal_a2c_s_18	TG	pearson	0.151093	2.10131	0.03694	0.18098	yes	no
mid_inferoseptal_motion_score_11428	MG	pearson	0.169285	2.36136	0.01923	0.18264	yes	no
apical_anterior_1432	CAR	pearson	0.186828	2.6145	0.00966	0.18347	yes	no
r_1343	MG	pearson	0.168897	2.35579	0.01951	0.18533	yes	no
r_1343	TG	pearson	0.181956	2.54395	0.01176	0.18533	yes	no
dec_t_97	Cer	pearson	-0.149473	-2.07826	0.03904	0.18542	yes	no
ivc_collapsibility_index_174	CE	pearson	-0.134383	-1.86437	0.06382	0.18569	no	no
ivc_collapsibility_index_174	SE 29:1	pearson	-0.132144	-1.83275	0.06841	0.18569	no	no
rap_3450	PI	pearson	0.113327	1.56809	0.11853	0.18768	no	no
epic_basal_anteroseptal_1621	MG	pearson	0.157278	2.18947	0.02979	0.18865	yes	no
epic_basal_inferior_1622	DG	pearson	-0.186133	-2.60442	0.00993	0.18876	yes	no
mid_anterior_motion_score_11455	MG	pearson	0.168036	2.34343	0.02015	0.1914	yes	no
mv_e_101	CAR	pearson	0.185781	2.59932	0.01008	0.19148	yes	no
myo_apical_inferoseptal_1736	CAR	pearson	0.185581	2.59642	0.01016	0.19305	yes	no
ral_a4c_s_62	SM	pearson	-0.156599	-2.17977	0.03051	0.19324	yes	no
lal_a2c_s_18	Cer	pearson	0.140856	1.95596	0.05194	0.19739	no	no
tapse_s_pap_ratio_3451	SE 28:2	pearson	-0.134928	-1.87208	0.06274	0.19868	no	no
mid_anteroseptal_motion_score_11473	CE	pearson	0.152224	2.11741	0.03553	0.19948	yes	no
mid_anteroseptal_motion_score_11473	MG	pearson	0.145701	2.02466	0.04431	0.19948	yes	no
mid_anteroseptal_motion_score_11473	SE 29:1	pearson	0.14053	1.95134	0.0525	0.19948	no	no
ra_area_a4c_d_336	Cer	pearson	0.166864	2.32662	0.02105	0.19993	yes	no
la_area_a2c_d_302	PI	pearson	0.125165	1.73438	0.08448	0.20064	no	no
rv_inflow_tr_vena_contracta_393	Cer	pearson	-0.139822	-1.9413	0.05371	0.20409	no	no
lvi_dd_index_144	CAR	pearson	0.166244	2.31773	0.02153	0.20458	yes	no
lvi_dd_index_144	DG	pearson	0.178016	2.48703	0.01375	0.20458	yes	no
basal_inferolateral_motion_score_11472	Cer	pearson	0.139683	1.93934	0.05395	0.20501	no	no
lvot_148	CAR	pearson	0.154824	2.15446	0.03247	0.20564	yes	no
rap_3450	DG	pearson	-0.106847	-1.47736	0.14124	0.20643	no	no
rvot_prox_176	SM	pearson	-0.165999	-2.31421	0.02173	0.20645	yes	no
pv_vti_162	CAR	pearson	-0.165944	-2.31342	0.02178	0.20687	yes	no
pv_vti_162	PC	pearson	-0.172582	-2.40875	0.01697	0.20687	yes	no
lvi_dd_index_144	TG	pearson	-0.154628	-2.15166	0.03269	0.20706	yes	no
labpre_ntprobnp	SE 29:2	pearson	-0.154313	-2.14717	0.03305	0.20934	yes	no
la_area_a2c_s_14	SM	pearson	-0.123669	-1.71331	0.08829	0.2097	no	no
raedv_a_l_a4c_307	SE 28:2	pearson	0.133147	1.84691	0.06632	0.21002	no	no
rv_s_193	LPE	pearson	-0.17156	-2.39405	0.01764	0.21065	yes	no
rv_s_193	PI	pearson	-0.165453	-2.30639	0.02217	0.21065	yes	no
rap_3450	SE 27:2	pearson	0.103243	1.42699	0.15523	0.21067	no	no
s_septal_117	PC	pearson	-0.145605	-2.0233	0.04445	0.21114	yes	no
mva_by_pht_411	DG	pearson	0.154204	2.14561	0.03318	0.21131	yes	no
mva_by_pht_411	SE 28:2	pearson	-0.1685	-2.3501	0.0198	0.21131	yes	no
mva_by_pht_411	SE 29:1	pearson	-0.154043	-2.14333	0.03336	0.21131	yes	no
rv_e_191	CE	pearson	0.148948	2.0708	0.03974	0.21244	yes	no
rv_e_191	NAE	pearson	0.141769	1.96889	0.05043	0.21244	no	no
rv_e_191	SE 29:1	pearson	0.138573	1.92362	0.05591	0.21244	no	no
mid_inferoseptal_1428	MG	pearson	0.165104	2.30139	0.02246	0.21337	yes	no
a2c_la_circ_s_534	DG	pearson	-0.115039	-1.5921	0.11303	0.21476	no	no
apical_inferolateral_motion_score_11475	SE 27:2	pearson	0.122715	1.6999	0.09079	0.21564	no	no
apical_inferolateral_motion_score_11475	SE 29:2	pearson	0.124106	1.71947	0.08717	0.21564	no	no
rwt_150	CAR	pearson	-0.164808	-2.29715	0.02271	0.21571	yes	no
rwt_150	DG	pearson	-0.167193	-2.33134	0.02079	0.21571	yes	no
basal_anterolateral_motion_score_11425	SE 29:2	pearson	-0.164776	-2.29669	0.02273	0.21596	yes	no
law_a2c_s_317	CL	pearson	0.111396	1.54104	0.12498	0.21958	no	no
law_a2c_s_317	LPC	pearson	0.130339	1.80728	0.07231	0.21958	no	no
law_a2c_s_317	MG	pearson	0.113381	1.56885	0.11835	0.21958	no	no
law_a2c_s_317	NAE	pearson	0.110309	1.52581	0.12873	0.21958	no	no
law_a2c_s_317	SE 29:2	pearson	-0.115678	-1.60105	0.11104	0.21958	no	no
law_a2c_s_317	SM	pearson	-0.120405	-1.66742	0.09709	0.21958	no	no
law_a2c_s_317	TG	pearson	0.107535	1.48699	0.13868	0.21958	no	no
la_area_a2c_d_302	TG	pearson	0.117973	1.63326	0.10408	0.21972	no	no
ra_area_a4c_d_336	CE	pearson	0.13817	1.91791	0.05663	0.21992	no	no
ra_area_a4c_d_336	LPC	pearson	0.137488	1.90827	0.05787	0.21992	no	no
ra_area_a4c_d_336	PC	pearson	0.146617	2.03767	0.04298	0.21992	yes	no
a4c_la_circ_s_538	CAR	pearson	0.182343	2.54955	0.01158	0.22002	yes	no
epic_basal_anterolateral_1625	TG	pearson	-0.16421	-2.28858	0.02321	0.2205	yes	no
t_1344	TG	pearson	0.182273	2.54853	0.01161	0.22064	yes	no
tapse_s_pap_ratio_3451	MG	pearson	-0.121857	-1.68783	0.09309	0.22109	no	no
tapse_s_pap_ratio_3451	SE 27:2	pearson	-0.121964	-1.68934	0.0928	0.22109	no	no
lvedv_mod_a4c_83	CAR	pearson	0.18222	2.54776	0.01164	0.22111	yes	no
rvot_prox_176	MG	pearson	0.152354	2.11926	0.03537	0.22403	yes	no
myo_basal_anterior_1720	TG	pearson	-0.163594	-2.27975	0.02374	0.22552	yes	no
r_1343	CAR	pearson	0.152159	2.11649	0.03561	0.22554	yes	no
la_ld_a2c_315	PS	pearson	0.125612	1.74067	0.08337	0.22629	no	no
a3c_lv_wmsi_2103	Cer	pearson	0.130572	1.81057	0.0718	0.22735	no	no
a3c_lv_wmsi_2103	MG	pearson	0.134828	1.87066	0.06294	0.22735	no	no
rwt_150	LPE	pearson	-0.150186	-2.0884	0.0381	0.22857	yes	no
rwt_150	NAE	pearson	-0.143203	-1.98921	0.04812	0.22857	yes	no
pv_vti_162	MG	pearson	-0.151736	-2.11046	0.03613	0.22885	yes	no
d1_lved_670	CAR	pearson	0.181214	2.53323	0.01211	0.23017	yes	no
a2c_la_circ_d_535	CE	pearson	0.124525	1.72537	0.0861	0.23369	no	no
a2c_la_circ_d_535	MG	pearson	0.127647	1.76933	0.07845	0.23369	no	no
a2c_la_circ_d_535	PE	pearson	0.136763	1.89801	0.05922	0.23369	no	no
a2c_la_circ_d_535	TG	pearson	0.129389	1.79388	0.07443	0.23369	no	no
a4c_lv_epic_gls_1838	MG	pearson	0.162599	2.26552	0.02461	0.23384	yes	no
mva_by_pht_411	CE	pearson	-0.142506	-1.97933	0.04923	0.23384	yes	no
la_a_l_a2c_d_314	CE	pearson	0.150804	2.0972	0.03731	0.23627	yes	no
pv_vmax_158	NAE	pearson	-0.162226	-2.26018	0.02495	0.23703	yes	no
tr_vti_274	CL	pearson	-0.162194	-2.25972	0.02498	0.23731	yes	no
epic_basal_anterior_1620	TG	pearson	-0.1803	-2.52002	0.01256	0.23869	yes	no
basal_inferolateral_motion_score_11472	PI	pearson	0.128885	1.78677	0.07558	0.23933	no	no
raes_vi_mod_a4c_61	CL	pearson	-0.134721	-1.86915	0.06315	0.23997	no	no
basal_inferolateral_motion_score_11472	TG	pearson	-0.12359	-1.71221	0.0885	0.24021	no	no
ral_a4c_s_62	LPC	pearson	0.134648	1.86812	0.06329	0.24051	no	no
ral_a4c_s_62	PC	pearson	0.140022	1.94413	0.05336	0.24051	no	no
lvp_wd_149	SE 29:2	pearson	-0.180091	-2.517	0.01267	0.24068	yes	no
a_lateral_114	Cer	pearson	-0.141563	-1.96597	0.05077	0.24114	no	no
a_lateral_114	PI	pearson	-0.14806	-2.05817	0.04095	0.24114	yes	no
epic_apical_inferoseptal_1636	PS	pearson	-0.180031	-2.51612	0.0127	0.24126	yes	no
lvi_dd_index_144	CL	pearson	-0.141412	-1.96383	0.05102	0.24233	no	no
rv_inflow_tr_vena_contracta_393	PI	pearson	-0.123203	-1.70676	0.08951	0.24295	no	no
rv_inflow_tr_vena_contracta_393	SE 29:1	pearson	-0.127831	-1.77192	0.07802	0.24295	no	no
rvot_prox_176	TG	pearson	0.141153	1.96016	0.05145	0.24437	no	no
mid_inferoseptal_motion_score_11428	TG	pearson	-0.149694	-2.08141	0.03874	0.24538	yes	no
a4c_lv_epic_gls_1838	TG	pearson	-0.14969	-2.08135	0.03875	0.24541	yes	no
la_area_a2c_s_14	DG	pearson	-0.113969	-1.57708	0.11645	0.24584	no	no
a3c_lv_wmsi_2103	PI	pearson	0.122645	1.69892	0.09098	0.24694	no	no
ral_a4c_s_62	NAE	pearson	0.127723	1.7704	0.07827	0.24786	no	no
rv_ls_a4c_334	MG	pearson	0.160714	2.23855	0.02635	0.25034	yes	no
tapse_s_pap_ratio_3451	PS	pearson	0.113285	1.5675	0.11867	0.25053	no	no
raw_a4c_d_338	PS	pearson	-0.139938	-1.94294	0.05351	0.25417	no	no
raesv_a_l_a4c_60	Cer	pearson	0.137838	1.91322	0.05723	0.25458	no	no
raesv_a_l_a4c_60	SE 27:2	pearson	0.126832	1.75784	0.08039	0.25458	no	no
raesv_a_l_a4c_60	SE 29:1	pearson	0.131982	1.83046	0.06876	0.25458	no	no
rv_e_191	CAR	pearson	0.121324	1.68034	0.09454	0.25662	no	no
rv_e_191	SE 29:2	pearson	0.12609	1.7474	0.08219	0.25662	no	no
a4c_lv_gls_1338	MG	pearson	0.160023	2.22867	0.02701	0.25664	yes	no
mid_inferolateral_motion_score_11474	PC	pearson	0.148324	2.06192	0.04058	0.25703	yes	no
lv_wmsi_2100	CE	pearson	0.133072	1.84585	0.06648	0.25802	no	no
lv_wmsi_2100	SE 28:2	pearson	0.142502	1.97927	0.04924	0.25802	yes	no
lv_wmsi_2100	SE 29:1	pearson	0.132388	1.8362	0.0679	0.25802	no	no
raes_vi_mod_a4c_61	MG	pearson	0.126338	1.75089	0.08159	0.25836	no	no
la_ld_a4c_325	MG	pearson	0.147979	2.05703	0.04106	0.26003	yes	no
a4c_la_reservoir_1415	CAR	pearson	-0.177938	-2.48591	0.01379	0.26201	yes	no
mid_inferolateral_1430	PE	pearson	0.159406	2.21986	0.02762	0.26236	yes	no
basal_inferior_1422	CAR	pearson	0.159981	2.22807	0.02706	0.26267	yes	no
basal_inferior_1422	DG	pearson	-0.159373	-2.21939	0.02765	0.26267	yes	no
a_lateral_114	CE	pearson	-0.125775	-1.74296	0.08297	0.26347	no	no
a_lateral_114	LPC	pearson	-0.115709	-1.6015	0.11094	0.26347	no	no
a_lateral_114	SE 27:2	pearson	-0.11663	-1.61442	0.1081	0.26347	no	no
a_lateral_114	SE 29:1	pearson	-0.118418	-1.63951	0.10277	0.26347	no	no
iv_sd_lvp_wd_ratio_10411	SE 28:2	pearson	0.175432	2.44979	0.0152	0.26474	yes	no
iv_sd_lvp_wd_ratio_10411	SE 29:2	pearson	0.159153	2.21625	0.02787	0.26474	yes	no
rvot_prox_176	PE	pearson	0.131402	1.82228	0.06999	0.26597	no	no
e_a_ratio_98	DG	pearson	-0.124998	-1.73202	0.0849	0.26855	no	no
e_a_ratio_98	SE 27:2	pearson	0.120841	1.67355	0.09587	0.26855	no	no
e_a_ratio_98	SE 28:2	pearson	0.119747	1.65818	0.09894	0.26855	no	no
lv_length_a4c_s_301	CAR	pearson	0.177213	2.47545	0.01419	0.26955	yes	no
a2c_la_circ_s_534	CE	pearson	0.102842	1.42139	0.15685	0.27093	no	no
la_area_a2c_s_14	PI	pearson	0.106438	1.47165	0.14278	0.27128	no	no
mid_inferolateral_motion_score_11474	PE	pearson	0.137801	1.91269	0.0573	0.27217	no	no
a2c_la_circ_s_534	NAE	pearson	0.0991286	1.36954	0.17246	0.27306	no	no
lvot_vmax_135	CAR	pearson	-0.158151	-2.20193	0.02888	0.27436	yes	no
lvot_vmax_135	MG	pearson	-0.170635	-2.38076	0.01827	0.27436	yes	no
la_a_l_a2c_d_314	MG	pearson	0.11869	1.64334	0.10198	0.27679	no	no
la_a_l_a2c_d_314	PC	pearson	0.124055	1.71875	0.0873	0.27679	no	no
la_a_l_a2c_d_314	PE	pearson	0.121579	1.68393	0.09385	0.27679	no	no
la_a_l_a2c_d_314	SE 27:2	pearson	0.122223	1.69298	0.09211	0.27679	no	no
cw_mr_vmean_4009	CAR	pearson	0.163212	2.27429	0.02407	0.28019	yes	no
cw_mr_vmean_4009	SE 29:2	pearson	-0.157559	-2.19347	0.02949	0.28019	yes	no
la_a_l_a2c_d_314	DG	pearson	-0.113402	-1.56915	0.11829	0.28093	no	no
e_a_ratio_98	SE 29:1	pearson	0.113261	1.56717	0.11875	0.28203	no	no
lvef_mod_biplane_125	TG	pearson	0.145491	2.02169	0.04462	0.28259	yes	no
mid_inferolateral_motion_score_11474	PI	pearson	0.129405	1.79411	0.07439	0.2827	no	no
lal_a2c_s_18	DG	pearson	-0.12249	-1.69673	0.09139	0.28316	no	no
lal_a2c_s_18	PC	pearson	0.11789	1.6321	0.10432	0.28316	no	no
epic_basal_anterior_1620	CAR	pearson	0.157111	2.18708	0.02996	0.28466	yes	no
lvot_vti_140	LPC	pearson	-0.145151	-2.01686	0.04513	0.28579	yes	no
rvot_dist_177	Cer	pearson	0.150674	2.09534	0.03747	0.28646	yes	no
rvot_dist_177	LPC	pearson	0.136186	1.88986	0.06031	0.28646	no	no
rvot_dist_177	MG	pearson	0.136972	1.90097	0.05883	0.28646	no	no
la_a_l_a2c_d_314	TG	pearson	0.10829	1.49755	0.13592	0.28694	no	no
rv_s_193	CAR	pearson	-0.144745	-2.01109	0.04574	0.28967	yes	no
rv_basal_lateral_294	DG	pearson	-0.117017	-1.61985	0.10693	0.29024	no	no
d1_lves_672	MG	pearson	0.156465	2.17786	0.03066	0.29122	yes	no
laedv_mod_a2c_312	CE	pearson	0.135801	1.88441	0.06104	0.29158	no	no
laedv_mod_a2c_312	DG	pearson	-0.13239	-1.83622	0.0679	0.29158	no	no
laedv_mod_a2c_312	MG	pearson	0.103685	1.43316	0.15346	0.29158	no	no
laedv_mod_a2c_312	PC	pearson	0.123961	1.71743	0.08754	0.29158	no	no
laedv_mod_a2c_312	PE	pearson	0.108171	1.49588	0.13635	0.29158	no	no
laedv_mod_a2c_312	PI	pearson	0.113115	1.56512	0.11923	0.29158	no	no
laedv_mod_a2c_312	SE 27:2	pearson	0.104749	1.44802	0.14927	0.29158	no	no
laedv_mod_a2c_312	TG	pearson	0.108677	1.50296	0.13452	0.29158	no	no
la_area_a4c_s_53	Cer	pearson	0.144476	2.00728	0.04614	0.29225	yes	no
la_area_a4c_s_53	MG	pearson	0.147133	2.04499	0.04224	0.29225	yes	no
law_a2c_d_316	CE	pearson	0.135476	1.87981	0.06167	0.29294	no	no
law_a2c_d_316	DG	pearson	-0.138033	-1.91598	0.05688	0.29294	no	no
laedv_mod_a4c_322	Cer	pearson	0.151038	2.10053	0.03701	0.29339	yes	no
laedv_mod_a4c_322	MG	pearson	0.144359	2.00561	0.04632	0.29339	yes	no
rv_inflow_tr_vena_contracta_393	LPC	pearson	-0.111716	-1.54552	0.12389	0.29425	no	no
mv_edur_532	Cer	pearson	-0.135248	-1.8766	0.06211	0.29504	no	no
a_dec_t_533	CAR	pearson	-0.149912	-2.0845	0.03846	0.29538	yes	no
a_dec_t_533	MG	pearson	-0.153048	-2.12915	0.03454	0.29538	yes	no
a_dec_t_533	PE	pearson	-0.144154	-2.0027	0.04664	0.29538	yes	no
la_ld_a2c_315	PC	pearson	0.111225	1.53864	0.12557	0.29547	no	no
la_ld_a2c_315	SM	pearson	-0.107191	-1.48217	0.13996	0.29547	no	no
rv_a_192	CAR	pearson	-0.145952	-2.02823	0.04394	0.29684	yes	no
rv_a_192	MG	pearson	-0.144004	-2.00057	0.04687	0.29684	yes	no
rv_a_192	PI	pearson	-0.147643	-2.05224	0.04152	0.29684	yes	no
pv_vmean_159	CAR	pearson	-0.15828	-2.20376	0.02875	0.29842	yes	no
pv_vmean_159	NAE	pearson	-0.152406	-2.12	0.03531	0.29842	yes	no
pv_vmean_159	PC	pearson	-0.143842	-1.99828	0.04712	0.29842	yes	no
lvot_pmean_138	CAR	pearson	-0.14445	-2.0069	0.04619	0.29855	yes	no
lvot_pmean_138	LPC	pearson	-0.139214	-1.9327	0.05477	0.29855	no	no
lvot_pmean_138	LPE	pearson	-0.134871	-1.87127	0.06285	0.29855	no	no
lvot_pmean_138	MG	pearson	-0.144447	-2.00686	0.04619	0.29855	yes	no
a2c_lv_circ_d_537	CAR	pearson	0.174541	2.43695	0.01574	0.29902	yes	no
mva_by_pht_411	CAR	pearson	-0.115947	-1.60483	0.1102	0.29911	no	no
mva_by_pht_411	Cer	pearson	-0.120529	-1.66916	0.09674	0.29911	no	no
mva_by_pht_411	PS	pearson	0.120247	1.6652	0.09753	0.29911	no	no
ra_ld_a4c_337	CE	pearson	0.134511	1.86618	0.06357	0.29953	no	no
ra_ld_a4c_337	Cer	pearson	0.15071	2.09586	0.03743	0.29953	yes	no
ra_ld_a4c_337	LPC	pearson	0.127489	1.76711	0.07882	0.29953	no	no
ra_ld_a4c_337	PC	pearson	0.134864	1.87117	0.06287	0.29953	no	no
a3c_lv_epic_gls_1802	MG	pearson	0.155661	2.16639	0.03153	0.29957	yes	no
epic_basal_anterior_1620	SE 28:2	pearson	0.143608	1.99497	0.04748	0.30073	yes	no
raw_a4c_s_63	PS	pearson	-0.110843	-1.53329	0.12688	0.30133	no	no
rvot_prox_systole_1760	SE 29:2	pearson	-0.102295	-1.41374	0.15908	0.30226	no	no
myo_mid_inferior_1729	CAR	pearson	0.174027	2.42955	0.01605	0.305	yes	no
a4c_lv_myo_gls_1938	MG	pearson	0.155081	2.15812	0.03218	0.30571	yes	no
raw_a4c_d_338	Cer	pearson	0.126793	1.75729	0.08049	0.30585	no	no
la_a_l_a2c_d_314	PI	pearson	0.0974433	1.34603	0.17991	0.30673	no	no
la_a_l_a2c_d_314	SE 29:1	pearson	0.0944482	1.30428	0.19372	0.30673	no	no
la_a_l_a2c_d_314	SM	pearson	-0.100003	-1.38175	0.16868	0.30673	no	no
law_a2c_s_317	DG	pearson	-0.0911192	-1.25791	0.20997	0.30689	no	no
ivc_min_200	SE 29:2	pearson	0.105746	1.46197	0.14541	0.30698	no	no
a4c_la_circ_d_539	Cer	pearson	0.142956	1.98572	0.04851	0.30723	yes	no
a4c_la_circ_d_539	MG	pearson	0.152819	2.12588	0.03481	0.30723	yes	no
lv_apex_to_basal_strain_ratio_1267	PC	pearson	0.156383	2.17669	0.03074	0.30863	yes	no
lv_apex_to_basal_strain_ratio_1267	PS	pearson	0.154809	2.15424	0.03249	0.30863	yes	no
la_area_a2c_d_302	CE	pearson	0.0960595	1.32673	0.1862	0.30875	no	no
la_area_a2c_d_302	NAE	pearson	0.101314	1.40004	0.16314	0.30875	no	no
la_area_a2c_d_302	SM	pearson	-0.0941793	-1.30053	0.195	0.30875	no	no
lvedv_mod_a2c_21	MG	pearson	0.154782	2.15385	0.03252	0.30892	yes	no
ral_a4c_s_62	CE	pearson	0.114732	1.58779	0.11401	0.30944	no	no
raesv_a_l_a4c_60	CL	pearson	-0.114709	-1.58747	0.11408	0.30964	no	no
a2c_lv_wmsi_2102	MG	pearson	0.154632	2.15172	0.03269	0.31054	yes	no
ivc_max_173	CL	pearson	-0.0974215	-1.34573	0.18	0.31091	no	no
ivc_max_173	PE	pearson	0.0989077	1.36646	0.17342	0.31091	no	no
av_ai_361	SM	pearson	0.173401	2.42054	0.01644	0.31242	yes	no
cw_mr_pmean_4010	CAR	pearson	0.151376	2.10533	0.03658	0.31259	yes	no
cw_mr_pmean_4010	PS	pearson	-0.159516	-2.22143	0.02751	0.31259	yes	no
cw_mr_pmean_4010	SE 29:2	pearson	-0.142427	-1.97822	0.04936	0.31259	yes	no
myo_basal_anteroseptal_1721	Cer	pearson	0.126031	1.74657	0.08234	0.31288	no	no
myo_basal_anteroseptal_1721	LPC	pearson	0.126465	1.75268	0.08128	0.31288	no	no
raedv_a_l_a4c_307	NAE	pearson	0.109294	1.5116	0.13231	0.31423	no	no
raedv_a_l_a4c_307	PI	pearson	0.10954	1.51505	0.13143	0.31423	no	no
a_lateral_114	TG	pearson	0.104777	1.44841	0.14916	0.31489	no	no
rvot_prox_systole_1760	NAE	pearson	0.0966752	1.33532	0.18338	0.31674	no	no
dec_t_97	SM	pearson	0.125604	1.74056	0.08339	0.31687	no	no
mva_by_pht_411	SE 27:2	pearson	-0.104425	-1.4435	0.15053	0.31779	no	no
mva_by_pht_411	SE 29:2	pearson	-0.107818	-1.49094	0.13764	0.31779	no	no
laedv_mod_a4c_322	DG	pearson	-0.132862	-1.84288	0.06691	0.31783	no	no
rap_3450	SE 29:2	pearson	0.083451	1.15128	0.25107	0.31803	no	no
epic_apical_inferoseptal_1636	CAR	pearson	0.143368	1.99156	0.04786	0.31862	yes	no
epic_apical_inferoseptal_1636	MG	pearson	0.141842	1.96992	0.05031	0.31862	no	no
rv_s_193	LPC	pearson	-0.125404	-1.73773	0.08389	0.31877	no	no
rv_s_193	TG	pearson	0.129302	1.79266	0.07463	0.31877	no	no
la_area_a2c_s_14	CE	pearson	0.0926818	1.27967	0.20223	0.3202	no	no
la_area_a2c_s_14	NAE	pearson	0.0958425	1.32371	0.1872	0.3202	no	no
rv_s_193	MG	pearson	-0.118927	-1.64667	0.10129	0.32075	no	no
la_a_l_a2c_d_314	LPC	pearson	0.0860772	1.18777	0.23641	0.32085	no	no
la_a_l_a2c_d_314	SE 28:2	pearson	0.0884389	1.22062	0.22375	0.32085	no	no
epic_apical_inferior_1634	CAR	pearson	0.145704	2.0247	0.04431	0.32239	yes	no
epic_apical_inferior_1634	SE 28:2	pearson	0.17072	2.38198	0.01821	0.32239	yes	no
epic_apical_inferior_1634	SE 29:1	pearson	0.14148	1.96479	0.0509	0.32239	no	no
raes_vi_mod_a4c_61	PC	pearson	0.109052	1.50822	0.13317	0.32298	no	no
raes_vi_mod_a4c_61	SE 29:1	pearson	0.10827	1.49727	0.13599	0.32298	no	no
lvot_vmax_135	LPC	pearson	-0.140946	-1.95722	0.05179	0.32413	no	no
lvot_vmax_135	PC	pearson	-0.132227	-1.83392	0.06824	0.32413	no	no
epic_basal_inferolateral_1623	MG	pearson	0.153332	2.13319	0.0342	0.32489	yes	no
lvw_a4c_s_321	CAR	pearson	0.15622	2.17437	0.03092	0.32597	yes	no
lvw_a4c_s_321	CL	pearson	-0.153236	-2.13183	0.03431	0.32597	yes	no
mid_inferoseptal_motion_score_11428	CE	pearson	0.120447	1.66801	0.09697	0.32599	no	no
mid_inferoseptal_motion_score_11428	PI	pearson	0.118358	1.63867	0.10294	0.32599	no	no
mid_inferoseptal_motion_score_11428	SE 29:1	pearson	0.126039	1.74668	0.08232	0.32599	no	no
lvot_vti_140	PC	pearson	-0.131935	-1.8298	0.06885	0.32706	no	no
ra_area_a4c_s_64	CE	pearson	0.151846	2.11203	0.036	0.32733	yes	no
ra_area_a4c_s_64	Cer	pearson	0.132477	1.83745	0.06771	0.32733	no	no
ra_area_a4c_s_64	CL	pearson	-0.124597	-1.72638	0.08591	0.32733	no	no
ra_area_a4c_s_64	SE 28:2	pearson	0.124508	1.72513	0.08614	0.32733	no	no
a4c_lv_wmsi_2101	MG	pearson	0.152981	2.12819	0.03462	0.32886	yes	no
ecg_1340	CE	pearson	-0.103364	-1.42867	0.15475	0.32947	no	no
ecg_1340	DG	pearson	-0.101278	-1.39954	0.16329	0.32947	no	no
ecg_1340	SE 28:2	pearson	-0.0989111	-1.3665	0.1734	0.32947	no	no
a_lateral_114	PC	pearson	-0.0989046	-1.36641	0.17343	0.32952	no	no
lv_area_a3c_d_3019	CAR	pearson	0.171877	2.39862	0.01743	0.33116	yes	no
lvedv_a_l_a3c_3032	CAR	pearson	0.171836	2.39802	0.01746	0.33168	yes	no
s_septal_117	Cer	pearson	-0.124022	-1.71829	0.08738	0.33205	no	no
lavi	CAR	pearson	0.152577	2.12243	0.0351	0.33348	yes	no
lavi	DG	pearson	-0.165816	-2.3116	0.02188	0.33348	yes	no
rv_e_191	DG	pearson	-0.102352	-1.41454	0.15885	0.33535	no	no
rv_e_191	LPE	pearson	-0.104501	-1.44457	0.15024	0.33535	no	no
mid_inferoseptal_motion_score_11428	SE 28:2	pearson	0.111715	1.5455	0.1239	0.3363	no	no
raesv_mod_a4c_59	CE	pearson	0.140131	1.94568	0.05318	0.33678	no	no
raesv_mod_a4c_59	SE 28:2	pearson	0.146661	2.03829	0.04291	0.33678	yes	no
raesv_mod_a4c_59	Cer	pearson	0.123343	1.70873	0.08914	0.33874	no	no
raesv_mod_a4c_59	CL	pearson	-0.130445	-1.80878	0.07208	0.33874	no	no
a2c_la_reservoir_1412	Cer	pearson	-0.143883	-1.99886	0.04706	0.33972	yes	no
a2c_la_reservoir_1412	DG	pearson	0.139862	1.94187	0.05364	0.33972	no	no
lvp_ws_339	CAR	pearson	0.169869	2.36975	0.01881	0.34059	yes	no
lvp_ws_339	DG	pearson	0.134427	1.865	0.06373	0.34059	no	no
lvp_ws_339	SE 28:2	pearson	-0.130615	-1.81117	0.0717	0.34059	no	no
lvp_ws_339	SE 29:2	pearson	-0.14447	-2.0072	0.04615	0.34059	yes	no
e_lateral_108	CE	pearson	0.139679	1.93928	0.05396	0.34172	no	no
la_area_a2c_s_14	SE 27:2	pearson	0.0865326	1.19411	0.23393	0.3419	no	no
ecg_1340	TG	pearson	-0.0935497	-1.29176	0.19802	0.34203	no	no
rv_inflow_tr_vena_contracta_393	SM	pearson	0.1015	1.40263	0.16237	0.34277	no	no
la_area_a4c_d_308	MG	pearson	0.151758	2.11078	0.03611	0.34301	yes	no
law_a2c_d_316	PC	pearson	0.120494	1.66868	0.09684	0.34375	no	no
law_a2c_d_316	PI	pearson	0.116483	1.61236	0.10855	0.34375	no	no
mv_adur_100	LPE	pearson	-0.1516	-2.10853	0.0363	0.34488	yes	no
mv_adur_100	MG	pearson	-0.158526	-2.20728	0.0285	0.34488	yes	no
epic_apical_inferolateral_1633	CAR	pearson	0.170684	2.38147	0.01824	0.3465	yes	no
rvot_prox_systole_1760	SE 27:2	pearson	-0.0893761	-1.23366	0.21886	0.34653	no	no
myo_basal_anteroseptal_1721	DG	pearson	-0.116119	-1.60724	0.10967	0.34729	no	no
lvsv_mod_biplane_128	DG	pearson	0.170579	2.37996	0.01831	0.34788	yes	no
ra_area_a4c_d_336	PI	pearson	0.115978	1.60527	0.1101	0.34866	no	no
lv_a_l_a4c_d_318	CAR	pearson	0.170476	2.37847	0.01838	0.34925	yes	no
raes_vi_mod_a4c_61	PS	pearson	-0.0965567	-1.33367	0.18392	0.34944	no	no
raes_vi_mod_a4c_61	SE 27:2	pearson	0.0983189	1.35824	0.17601	0.34944	no	no
mv_edur_532	LPC	pearson	-0.122275	-1.69371	0.09197	0.34948	no	no
la_ld_a2c_315	CE	pearson	0.0956811	1.32146	0.18795	0.3571	no	no
ivc_min_200	CL	pearson	-0.0956025	-1.32037	0.18831	0.35779	no	no
a2c_la_circ_d_535	PC	pearson	0.0995754	1.37577	0.17052	0.35999	no	no
a2c_la_circ_d_535	SE 27:2	pearson	0.101559	1.40346	0.16212	0.35999	no	no
r_1343	Cer	pearson	0.128673	1.78379	0.07606	0.36129	no	no
rv_4cls_288	CAR	pearson	0.115575	1.59961	0.11136	0.3617	no	no
rv_4cls_288	CE	pearson	0.130153	1.80466	0.07272	0.3617	no	no
rv_4cls_288	Cer	pearson	0.160035	2.22885	0.027	0.3617	yes	no
rv_4cls_288	DG	pearson	-0.105599	-1.45991	0.14598	0.3617	no	no
rv_4cls_288	MG	pearson	0.107044	1.48011	0.14051	0.3617	no	no
rv_4cls_288	PI	pearson	0.103979	1.43726	0.1523	0.3617	no	no
rv_4cls_288	SE 27:2	pearson	0.124776	1.7289	0.08546	0.3617	no	no
rv_4cls_288	SE 29:1	pearson	0.133373	1.85011	0.06586	0.3617	no	no
raes_vi_mod_a4c_61	LPC	pearson	0.0875181	1.20781	0.22863	0.362	no	no
raes_vi_mod_a4c_61	PI	pearson	0.0899967	1.24229	0.21567	0.362	no	no
basal_inferolateral_motion_score_11472	MG	pearson	0.103909	1.43628	0.15257	0.36236	no	no
rv_basal_lateral_294	CL	pearson	0.102184	1.4122	0.15954	0.36506	no	no
rv_basal_lateral_294	LPE	pearson	0.0990214	1.36804	0.17292	0.36506	no	no
epic_basal_anterior_1620	SM	pearson	0.12817	1.7767	0.07723	0.36683	no	no
myo_basal_inferior_1722	CAR	pearson	0.149792	2.0828	0.03862	0.36685	yes	no
e_a_ratio_98	MG	pearson	0.0988173	1.36519	0.17381	0.36694	no	no
raesv_a_l_a4c_60	LPC	pearson	0.103242	1.42696	0.15524	0.3687	no	no
raesv_a_l_a4c_60	PC	pearson	0.0986128	1.36234	0.17471	0.36883	no	no
la_reservoir_1419	Cer	pearson	-0.137143	-1.90339	0.05851	0.37056	no	no
la_reservoir_1419	DG	pearson	0.145635	2.02372	0.04441	0.37056	yes	no
rv_a_192	CE	pearson	-0.125944	-1.74535	0.08255	0.3727	no	no
rv_a_192	NAE	pearson	0.119514	1.65491	0.0996	0.3727	no	no
rv_a_192	PS	pearson	0.0981977	1.35655	0.17654	0.3727	no	no
rv_a_192	SE 27:2	pearson	-0.10558	-1.45964	0.14605	0.3727	no	no
rv_a_192	SE 28:2	pearson	-0.107485	-1.48628	0.13887	0.3727	no	no
rv_a_192	TG	pearson	0.102132	1.41147	0.15975	0.3727	no	no
rvol_399	CE	pearson	0.127538	1.76779	0.07871	0.37439	no	no
rvol_399	Cer	pearson	0.127491	1.76714	0.07882	0.37439	no	no
rvol_399	SE 28:2	pearson	0.149108	2.07307	0.03952	0.37439	yes	no
lal_a2c_s_18	LPC	pearson	0.102623	1.41832	0.15774	0.37464	no	no
hist_db	NAE	pearson	0.127465	1.76676	0.07888	0.37469	no	no
hist_db	TG	pearson	0.134896	1.87162	0.0628	0.37469	no	no
ra_area_a4c_d_336	MG	pearson	0.0984611	1.36023	0.17538	0.37497	no	no
ra_area_a4c_d_336	NAE	pearson	0.106868	1.47765	0.14117	0.37497	no	no
ra_area_a4c_d_336	SM	pearson	-0.0979558	-1.35318	0.17762	0.37497	no	no
a3c_lv_wmsi_2103	SE 27:2	pearson	0.0977987	1.35099	0.17831	0.37644	no	no
a3c_lv_wmsi_2103	TG	pearson	-0.102391	-1.41508	0.15869	0.37644	no	no
a4c_lv_gls_1338	TG	pearson	-0.136491	-1.89417	0.05973	0.37829	no	no
myo_basal_inferolateral_1723	CE	pearson	0.129372	1.79364	0.07447	0.38019	no	no
myo_basal_inferolateral_1723	Cer	pearson	0.111359	1.54052	0.12511	0.38019	no	no
myo_basal_inferolateral_1723	DG	pearson	-0.102239	-1.41296	0.15931	0.38019	no	no
myo_basal_inferolateral_1723	LPC	pearson	0.102053	1.41035	0.16008	0.38019	no	no
myo_basal_inferolateral_1723	MG	pearson	0.144595	2.00896	0.04596	0.38019	yes	no
myo_basal_inferolateral_1723	SE 27:2	pearson	0.107361	1.48455	0.13933	0.38019	no	no
myo_basal_inferolateral_1723	SE 28:2	pearson	0.108247	1.49694	0.13608	0.38019	no	no
a2c_la_circ_d_535	PI	pearson	0.0929525	1.28344	0.20091	0.38173	no	no
a_lateral_114	DG	pearson	0.0889189	1.22729	0.22124	0.38214	no	no
apical_inferolateral_motion_score_11475	LPC	pearson	0.0893532	1.23334	0.21898	0.38282	no	no
apical_inferolateral_motion_score_11475	PC	pearson	0.088843	1.22624	0.22163	0.38282	no	no
apical_inferolateral_motion_score_11475	TG	pearson	-0.0897544	-1.23892	0.21691	0.38282	no	no
raw_a4c_d_338	SE 27:2	pearson	0.112493	1.5564	0.12129	0.38407	no	no
pv_vmax_158	PC	pearson	-0.135956	-1.8866	0.06075	0.38473	no	no
ecg_1340	LPE	pearson	0.0848217	1.17032	0.24334	0.3853	no	no
mr_jet_ratio_380	CAR	pearson	0.126458	1.75258	0.0813	0.38615	no	no
mr_jet_ratio_380	CL	pearson	-0.159465	-2.2207	0.02756	0.38615	yes	no
mr_jet_ratio_380	DG	pearson	0.127938	1.77343	0.07777	0.38615	no	no
mr_jet_ratio_380	TG	pearson	-0.126588	-1.7544	0.08098	0.38615	no	no
ivc_collapsibility_index_174	CL	pearson	0.101146	1.39769	0.16384	0.38913	no	no
raesv_mod_a4c_59	MG	pearson	0.103443	1.42977	0.15443	0.38925	no	no
raesv_mod_a4c_59	SE 27:2	pearson	0.101574	1.40368	0.16206	0.38925	no	no
raesv_mod_a4c_59	SE 29:1	pearson	0.101133	1.39752	0.1639	0.38925	no	no
mid_anteroseptal_1427	LPC	pearson	0.147983	2.05708	0.04105	0.39	yes	no
a_lateral_114	SE 28:2	pearson	-0.0842442	-1.1623	0.24658	0.39042	no	no
myo_basal_anteroseptal_1721	CL	pearson	0.0917468	1.26665	0.20684	0.39056	no	no
myo_basal_anteroseptal_1721	NAE	pearson	0.0979119	1.35257	0.17781	0.39056	no	no
myo_basal_anteroseptal_1721	PC	pearson	0.0842284	1.16208	0.24667	0.39056	no	no
myo_basal_anteroseptal_1721	PI	pearson	0.0894822	1.23513	0.21831	0.39056	no	no
myo_basal_anteroseptal_1721	PS	pearson	0.0850069	1.1729	0.24231	0.39056	no	no
myo_basal_anteroseptal_1721	SE 29:2	pearson	-0.103833	-1.43523	0.15288	0.39056	no	no
lvot_pmean_138	PC	pearson	-0.118405	-1.63934	0.10281	0.39066	no	no
rv_basal_lateral_294	SE 29:2	pearson	-0.0919604	-1.26963	0.20578	0.39098	no	no
la_ld_a2c_315	LPC	pearson	0.0872186	1.20364	0.23023	0.39102	no	no
la_ld_a2c_315	SE 29:2	pearson	-0.0841769	-1.16136	0.24696	0.39102	no	no
rv_fwls_289	MG	pearson	0.147854	2.05525	0.04123	0.39169	yes	no
a2c_la_reservoir_1412	MG	pearson	-0.125962	-1.74559	0.08251	0.39191	no	no
myo_basal_inferolateral_1723	PC	pearson	0.0922351	1.27345	0.20442	0.39211	no	no
myo_basal_inferolateral_1723	SE 29:1	pearson	0.09184	1.26795	0.20638	0.39211	no	no
ecg_1340	PI	pearson	0.0804726	1.10991	0.26845	0.39234	no	no
basal_anterior_1420	CE	pearson	0.114726	1.58771	0.11402	0.3928	no	no
basal_anterior_1420	DG	pearson	-0.113443	-1.56971	0.11815	0.3928	no	no
basal_anterior_1420	MG	pearson	0.109817	1.51892	0.13045	0.3928	no	no
basal_anterior_1420	SE 28:2	pearson	0.127392	1.76574	0.07905	0.3928	no	no
basal_anterior_1420	SE 29:1	pearson	0.100778	1.39255	0.16539	0.3928	no	no
basal_anterior_1420	SM	pearson	0.104759	1.44817	0.14923	0.3928	no	no
basal_anterior_1420	TG	pearson	-0.142999	-1.98633	0.04844	0.3928	yes	no
myo_apical_inferoseptal_1736	MG	pearson	0.146582	2.03717	0.04303	0.39325	yes	no
myo_apical_inferoseptal_1736	PS	pearson	-0.135259	-1.87676	0.06209	0.39325	no	no
law_a2c_d_316	PE	pearson	0.105684	1.4611	0.14565	0.39533	no	no
laedv_mod_a2c_312	LPC	pearson	0.0847894	1.16987	0.24352	0.39566	no	no
laedv_mod_a2c_312	SE 29:1	pearson	0.0800935	1.10465	0.27071	0.39566	no	no
laedv_mod_a2c_312	SM	pearson	-0.0832394	-1.14834	0.25228	0.39566	no	no
mid_inferolateral_motion_score_11474	SE 28:2	pearson	0.111357	1.54049	0.12511	0.3962	no	no
a4c_la_circ_s_538	TG	pearson	0.147498	2.05019	0.04173	0.3964	yes	no
a4c_mv_annulus_mr_3035	MG	pearson	0.147486	2.05001	0.04174	0.39657	yes	no
basal_inferior_motion_score_11454	MG	pearson	0.144554	2.00838	0.04603	0.39659	yes	no
basal_inferior_motion_score_11454	TG	pearson	-0.13499	-1.87295	0.06262	0.39659	no	no
la_area_a2c_d_302	SE 29:2	pearson	-0.0799352	-1.10246	0.27167	0.39705	no	no
lv_wmsi_2100	TG	pearson	-0.111248	-1.53896	0.12549	0.39737	no	no
rvot_prox_176	Cer	pearson	0.109095	1.50882	0.13302	0.39756	no	no
rvot_prox_176	SE 29:2	pearson	-0.10547	-1.45811	0.14647	0.39756	no	no
lvot_148	Cer	pearson	0.125478	1.73878	0.0837	0.39759	no	no
ra_area_a4c_s_64	SE 29:1	pearson	0.111189	1.53814	0.12569	0.39801	no	no
rvot_prox_176	DG	pearson	0.100218	1.38474	0.16776	0.39844	no	no
law_a2c_d_316	LPC	pearson	0.0877627	1.21121	0.22733	0.39845	no	no
law_a2c_d_316	SE 27:2	pearson	0.0871354	1.20249	0.23068	0.39845	no	no
law_a2c_d_316	SE 28:2	pearson	0.091132	1.25809	0.20991	0.39845	no	no
law_a2c_d_316	SE 29:1	pearson	0.0876996	1.21033	0.22766	0.39845	no	no
rv_basal_lateral_294	Cer	pearson	0.0870991	1.20198	0.23087	0.39878	no	no
rvot_dist_177	SM	pearson	-0.11763	-1.62846	0.10509	0.39936	no	no
raedv_mod_a4c_305	CE	pearson	0.137138	1.90331	0.05852	0.4011	no	no
raedv_mod_a4c_305	Cer	pearson	0.130739	1.81292	0.07143	0.4011	no	no
raedv_mod_a4c_305	PC	pearson	0.117477	1.6263	0.10555	0.4011	no	no
raedv_mod_a4c_305	PI	pearson	0.124232	1.72125	0.08684	0.4011	no	no
ra_area_a4c_d_336	SE 28:2	pearson	0.0908717	1.25447	0.21122	0.40132	no	no
a2c_la_circ_s_534	CL	pearson	0.0763242	1.05235	0.29398	0.40145	no	no
a2c_la_circ_s_534	SE 28:2	pearson	0.0760378	1.04838	0.2958	0.40145	no	no
ra_ld_a4c_337	MG	pearson	0.110819	1.53295	0.12696	0.40204	no	no
rv_a_192	CL	pearson	0.0893921	1.23388	0.21878	0.4026	no	no
rv_a_192	SE 29:1	pearson	-0.0866894	-1.19629	0.23308	0.4026	no	no
a3c_lv_myo_gls_1902	MG	pearson	0.147016	2.04334	0.04241	0.40286	yes	no
myo_mid_inferoseptal_1728	CE	pearson	0.136694	1.89703	0.05935	0.40333	no	no
myo_mid_inferoseptal_1728	Cer	pearson	0.116889	1.61805	0.10732	0.40333	no	no
myo_mid_inferoseptal_1728	DG	pearson	-0.110701	-1.53131	0.12737	0.40333	no	no
myo_mid_inferoseptal_1728	MG	pearson	0.123762	1.71463	0.08805	0.40333	no	no
myo_mid_inferoseptal_1728	SE 27:2	pearson	0.118501	1.64068	0.10253	0.40333	no	no
epic_mid_anterolateral_1631	CAR	pearson	0.16662	2.32313	0.02124	0.4035	yes	no
myo_basal_inferior_1722	NAE	pearson	0.134404	1.86466	0.06378	0.40393	no	no
mva_by_pht_411	SM	pearson	-0.0865043	-1.19371	0.23409	0.40433	no	no
mva_by_pht_411	TG	pearson	0.0874859	1.20736	0.2288	0.40433	no	no
lv_gls_166	MG	pearson	0.146905	2.04176	0.04256	0.40436	yes	no
e_a_ratio_98	SE 29:2	pearson	0.0905426	1.24989	0.21289	0.40448	no	no
rv_e_191	PE	pearson	-0.0882692	-1.21826	0.22465	0.40462	no	no
rv_e_191	SE 27:2	pearson	0.0864732	1.19328	0.23426	0.40462	no	no
la_a_l_a2c_d_314	NAE	pearson	0.0723262	0.996932	0.32007	0.40542	no	no
myo_apical_anterior_1732	CAR	pearson	0.166485	2.32119	0.02134	0.40552	yes	no
pv_vti_162	SE 29:2	pearson	0.124774	1.72887	0.08547	0.40596	no	no
iv_sd_141	CAR	pearson	0.0998965	1.38025	0.16914	0.40619	no	no
iv_sd_141	CE	pearson	0.106669	1.47487	0.14191	0.40619	no	no
iv_sd_141	Cer	pearson	0.136904	1.9	0.05896	0.40619	no	no
iv_sd_141	LPC	pearson	0.0947272	1.30817	0.19241	0.40619	no	no
iv_sd_141	NAE	pearson	0.125311	1.73643	0.08412	0.40619	no	no
iv_sd_141	PC	pearson	0.112629	1.55831	0.12083	0.40619	no	no
iv_sd_141	SE 28:2	pearson	0.0947541	1.30854	0.19228	0.40619	no	no
iv_sd_141	SE 29:1	pearson	0.103492	1.43047	0.15423	0.40619	no	no
iv_sd_141	TG	pearson	0.129187	1.79103	0.07489	0.40619	no	no
la_ld_a2c_315	SE 27:2	pearson	0.078844	1.08731	0.27828	0.40672	no	no
rap_3450	TG	pearson	0.0690061	0.950943	0.34285	0.40713	no	no
epic_basal_anterior_1620	CE	pearson	0.116842	1.61739	0.10746	0.40835	no	no
lal_a2c_s_18	PI	pearson	0.0928764	1.28238	0.20128	0.40865	no	no
lal_a2c_s_18	SM	pearson	-0.0901114	-1.24389	0.21508	0.40865	no	no
mva_by_pht_411	CL	pearson	0.0697864	0.961749	0.3374	0.41008	no	no
mva_by_pht_411	LPC	pearson	0.0735111	1.01335	0.31219	0.41008	no	no
mva_by_pht_411	LPE	pearson	0.0686528	0.946052	0.34533	0.41008	no	no
mva_by_pht_411	MG	pearson	-0.0806786	-1.11278	0.26722	0.41008	no	no
mva_by_pht_411	PC	pearson	0.0717558	0.989029	0.32391	0.41008	no	no
a4c_lv_myo_gls_1938	TG	pearson	-0.133767	-1.85567	0.06506	0.41203	no	no
ra_ld_a4c_337	NAE	pearson	0.0988661	1.36588	0.1736	0.4123	no	no
ra_ld_a4c_337	SE 28:2	pearson	0.102221	1.41271	0.15939	0.4123	no	no
apical_inferolateral_motion_score_11475	CL	pearson	-0.0816645	-1.12646	0.2614	0.41388	no	no
basal_inferior_motion_score_11454	SE 29:2	pearson	-0.124108	-1.7195	0.08716	0.41401	no	no
apical_anterior_motion_score_11458	MG	pearson	0.146177	2.03142	0.04361	0.41432	yes	no
laedv_mod_a2c_312	SE 28:2	pearson	0.0745209	1.02735	0.30557	0.4147	no	no
rvot_dist_177	PC	pearson	0.105364	1.45663	0.14688	0.41474	no	no
rvot_dist_177	PE	pearson	0.103599	1.43195	0.15381	0.41474	no	no
rvot_dist_177	PS	pearson	0.0986317	1.36261	0.17463	0.41474	no	no
rvot_prox_systole_1760	DG	pearson	0.0779508	1.07492	0.28378	0.41476	no	no
ivc_min_200	PS	pearson	-0.0853681	-1.17792	0.24031	0.41508	no	no
lvesv_mod_biplane_126	MG	pearson	0.146106	2.03041	0.04372	0.4153	yes	no
epic_basal_inferior_1622	SM	pearson	0.146085	2.03011	0.04375	0.4156	yes	no
rv_a_l_a4c_s_333	PC	pearson	0.133417	1.85072	0.06577	0.41654	no	no
e_a_ratio_98	PE	pearson	0.0851416	1.17477	0.24156	0.41725	no	no
raedv_a_l_a4c_307	LPE	pearson	0.0797594	1.10002	0.27272	0.41732	no	no
raedv_a_l_a4c_307	MG	pearson	0.0776686	1.071	0.28553	0.41732	no	no
raedv_a_l_a4c_307	SE 27:2	pearson	0.0922234	1.27329	0.20448	0.41732	no	no
raedv_a_l_a4c_307	SE 29:1	pearson	0.081032	1.11768	0.26512	0.41732	no	no
raedv_a_l_a4c_307	SM	pearson	-0.0824042	-1.13674	0.25709	0.41732	no	no
law_a4c_d_326	MG	pearson	0.14594	2.02805	0.04396	0.41761	yes	no
la_area_a2c_d_302	SE 28:2	pearson	0.0738505	1.01806	0.30995	0.42065	no	no
epic_mid_inferolateral_1630	MG	pearson	0.145573	2.02284	0.0445	0.42274	yes	no
rv_e_191	PS	pearson	-0.0805951	-1.11162	0.26772	0.42388	no	no
t_1344	DG	pearson	-0.145465	-2.02131	0.04466	0.42426	yes	no
apical_inferolateral_motion_score_11475	PI	pearson	0.0752858	1.03795	0.30062	0.42467	no	no
apical_inferolateral_motion_score_11475	PS	pearson	0.0734012	1.01183	0.31291	0.42467	no	no
basal_anteroseptal_motion_score_11471	CE	pearson	0.132694	1.84052	0.06726	0.42598	no	no
basal_anteroseptal_1421	MG	pearson	0.12306	1.70475	0.08988	0.42695	no	no
basal_anteroseptal_1421	NAE	pearson	0.141755	1.96869	0.05045	0.42695	no	no
basal_anteroseptal_1421	PE	pearson	0.126522	1.75348	0.08114	0.42695	no	no
lvw_a4c_s_321	SE 28:2	pearson	0.132618	1.83944	0.06742	0.42699	no	no
lvot_pmax_137	CAR	pearson	-0.124623	-1.72675	0.08585	0.42873	no	no
lvot_pmax_137	LPC	pearson	-0.131354	-1.8216	0.0701	0.42873	no	no
lvot_pmax_137	LPE	pearson	-0.122917	-1.70275	0.09026	0.42873	no	no
lvot_pmax_137	MG	pearson	-0.158093	-2.20111	0.02894	0.42873	yes	no
lvot_pmax_137	PC	pearson	-0.11505	-1.59225	0.113	0.4294	no	no
a4c_lv_wmsi_2101	TG	pearson	-0.132393	-1.83626	0.06789	0.42997	no	no
lv_ad_a2c_19	MG	pearson	0.144947	2.01395	0.04543	0.43161	yes	no
la_area_a4c_d_308	Cer	pearson	0.122603	1.69832	0.09109	0.43269	no	no
la_area_a4c_d_308	DG	pearson	-0.129709	-1.7984	0.07371	0.43269	no	no
epic_basal_inferior_1622	CAR	pearson	0.132184	1.83332	0.06833	0.43275	no	no
svi	DG	pearson	0.164704	2.29566	0.02279	0.43306	yes	no
mid_inferolateral_motion_score_11474	SM	pearson	-0.102147	-1.41168	0.15969	0.43344	no	no
basal_anterolateral_1425	TG	pearson	-0.144772	-2.01147	0.0457	0.43411	yes	no
rvot_prox_176	PS	pearson	0.0919734	1.26981	0.20571	0.43429	no	no
a2c_la_circ_s_534	SE 27:2	pearson	0.0690027	0.950897	0.34287	0.4343	no	no
lv_a_l_a2c_s_310	SE 28:2	pearson	0.132043	1.83133	0.06863	0.43463	no	no
lvw_a2c_s_311	CL	pearson	-0.131964	-1.83021	0.06879	0.4357	no	no
ra_area_a4c_s_64	SE 27:2	pearson	0.101909	1.40834	0.16067	0.43611	no	no
lal_a4c_s_57	Cer	pearson	0.122293	1.69397	0.09192	0.43661	no	no
lal_a4c_s_57	MG	pearson	0.140633	1.95279	0.05232	0.43661	no	no
lal_a4c_s_57	TG	pearson	0.13059	1.81083	0.07176	0.43661	no	no
basal_anterolateral_motion_score_11425	TG	pearson	-0.131861	-1.82876	0.06901	0.43707	no	no
lvot_148	PS	pearson	0.114385	1.58293	0.11511	0.43742	no	no
lv_width_a2c_d_304	DG	pearson	0.139543	1.93735	0.05419	0.43747	no	no
lv_width_a2c_d_304	TG	pearson	-0.131832	-1.82834	0.06907	0.43747	no	no
mid_anteroseptal_motion_score_11473	Cer	pearson	0.101736	1.40594	0.16139	0.43805	no	no
mid_anteroseptal_motion_score_11473	PC	pearson	0.107239	1.48284	0.13978	0.43805	no	no
iv_sd_lvp_wd_ratio_10411	SE 29:1	pearson	0.131678	1.82618	0.0694	0.43954	no	no
raw_a4c_d_338	SE 28:2	pearson	0.101588	1.40387	0.162	0.43971	no	no
mid_inferior_motion_score_11456	MG	pearson	0.130023	1.80282	0.07301	0.44002	no	no
mid_inferior_motion_score_11456	SE 29:1	pearson	0.122026	1.69021	0.09264	0.44002	no	no
mid_inferior_motion_score_11456	TG	pearson	-0.127978	-1.77399	0.07768	0.44002	no	no
a3c_lvedv_3021	CAR	pearson	0.16426	2.28929	0.02317	0.44018	yes	no
lvot_vmax_135	LPE	pearson	-0.114137	-1.57945	0.1159	0.44044	no	no
raes_vi_mod_a4c_61	SM	pearson	-0.0751675	-1.03631	0.30138	0.44048	no	no
mid_inferior_motion_score_11456	CE	pearson	0.114071	1.57853	0.11612	0.44124	no	no
apical_inferolateral_motion_score_11475	DG	pearson	-0.0649407	-0.894675	0.3721	0.44187	no	no
apical_inferolateral_motion_score_11475	PE	pearson	0.0675034	0.93014	0.35348	0.44187	no	no
a4c_lv_circ_s_540	CAR	pearson	0.164149	2.2877	0.02326	0.44198	yes	no
lvesv_mod_a2c_24	SE 28:2	pearson	0.131495	1.82359	0.06979	0.44203	no	no
lvot_148	MG	pearson	0.107249	1.48298	0.13975	0.44253	no	no
cw_mr_vmax_4001	Cer	pearson	0.128511	1.78151	0.07643	0.44256	no	no
cw_mr_vmax_4001	PS	pearson	-0.113964	-1.57702	0.11646	0.44256	no	no
cw_mr_vmax_4001	TG	pearson	-0.115307	-1.59586	0.11219	0.44256	no	no
mv_a_99	MG	pearson	-0.144117	-2.00218	0.04669	0.4436	yes	no
r_1343	PE	pearson	0.106866	1.47763	0.14117	0.44704	no	no
r_1343	SM	pearson	-0.110356	-1.52647	0.12856	0.44704	no	no
raw_a4c_d_338	SE 29:1	pearson	0.0955131	1.31912	0.18873	0.44822	no	no
iv_sd_141	DG	pearson	-0.0860175	-1.18695	0.23674	0.4498	no	no
myo_basal_inferoseptal_1724	CL	pearson	0.163639	2.28041	0.0237	0.45029	yes	no
a2c_la_circ_d_535	SE 28:2	pearson	0.0778314	1.07326	0.28452	0.45049	no	no
a2c_la_circ_d_535	SE 29:1	pearson	0.0786281	1.08432	0.27961	0.45049	no	no
rv_fac_178	MG	pearson	-0.130772	-1.81339	0.07136	0.45194	no	no
rv_fac_178	PC	pearson	-0.131815	-1.82811	0.06911	0.45194	no	no
rv_a_192	SE 29:2	pearson	-0.0744957	-1.027	0.30573	0.45334	no	no
rv_a_192	SM	pearson	-0.0738154	-1.01757	0.31018	0.45334	no	no
apical_inferoseptal_motion_score_11436	PI	pearson	0.130652	1.8117	0.07162	0.45359	no	no
a4c_la_circ_s_538	MG	pearson	0.130585	1.81075	0.07177	0.45452	no	no
rv_basal_lateral_294	NAE	pearson	0.077216	1.06472	0.28836	0.45657	no	no
cw_vmean_342	NAE	pearson	-0.130388	-1.80797	0.0722	0.45728	no	no
cw_vmean_342	SE 29:2	pearson	-0.132864	-1.84292	0.06691	0.45728	no	no
t_1344	CAR	pearson	0.107331	1.48413	0.13944	0.45926	no	no
t_1344	Cer	pearson	0.102626	1.41836	0.15773	0.45926	no	no
t_1344	LPC	pearson	0.0879758	1.21418	0.2262	0.45926	no	no
t_1344	MG	pearson	0.120316	1.66618	0.09733	0.45926	no	no
t_1344	PC	pearson	0.102019	1.40989	0.16022	0.45926	no	no
t_1344	PE	pearson	0.0904021	1.24793	0.2136	0.45926	no	no
t_1344	SE 28:2	pearson	0.0943305	1.30264	0.19428	0.45926	no	no
t_1344	SM	pearson	-0.0851147	-1.1744	0.24171	0.45926	no	no
cw_mr_density_4011	CL	pearson	0.141884	1.97052	0.05024	0.45983	no	no
cw_mr_density_4011	PE	pearson	0.120505	1.66884	0.09681	0.45983	no	no
cw_mr_density_4011	PI	pearson	0.127375	1.7655	0.0791	0.45983	no	no
cw_mr_density_4011	PS	pearson	0.138132	1.91739	0.0567	0.45983	no	no
rvi_dd_mid_3036	MG	pearson	0.14295	1.98563	0.04852	0.46095	yes	no
lvmi	SM	pearson	-0.142947	-1.98559	0.04853	0.46099	yes	no
lvef_mod_biplane_125	SE 29:2	pearson	0.120181	1.66428	0.09771	0.46413	no	no
lvedv_a_l_a2c_303	CL	pearson	-0.123101	-1.70533	0.08978	0.46457	no	no
lvedv_a_l_a2c_303	MG	pearson	0.131243	1.82003	0.07034	0.46457	no	no
lvedv_a_l_a2c_303	SE 28:2	pearson	0.109331	1.51212	0.13217	0.46457	no	no
lvedv_a_l_a2c_303	SE 29:1	pearson	0.105553	1.45927	0.14615	0.46457	no	no
lvedv_a_l_a2c_303	SE 29:2	pearson	-0.105409	-1.45725	0.14671	0.46457	no	no
basal_anterior_motion_score_11453	MG	pearson	0.142677	1.98177	0.04895	0.46507	yes	no
ivs_ds_341	PI	pearson	-0.162709	-2.26709	0.02452	0.46582	yes	no
rvot_prox_176	CL	pearson	-0.084473	-1.16548	0.24529	0.46606	no	no
iv_sd_141	SE 27:2	pearson	0.0800657	1.10427	0.27088	0.46789	no	no
r_1343	DG	pearson	-0.0840777	-1.15998	0.24752	0.47028	no	no
r_1343	LPC	pearson	0.088148	1.21657	0.22528	0.47028	no	no
r_1343	PC	pearson	0.0841317	1.16073	0.24721	0.47028	no	no
r_1343	SE 28:2	pearson	0.0949247	1.31092	0.19148	0.47028	no	no
mid_anteroseptal_motion_score_11473	CL	pearson	-0.087298	-1.20475	0.22981	0.47081	no	no
mid_anteroseptal_motion_score_11473	PI	pearson	0.0893455	1.23323	0.21902	0.47081	no	no
mid_anteroseptal_motion_score_11473	TG	pearson	-0.0840288	-1.15931	0.24779	0.47081	no	no
basal_anteroseptal_motion_score_11471	SE 28:2	pearson	0.119619	1.65638	0.0993	0.47169	no	no
myo_basal_anterolateral_1725	TG	pearson	-0.142236	-1.97551	0.04967	0.47183	yes	no
raw_a4c_d_338	MG	pearson	0.0883614	1.21954	0.22416	0.47323	no	no
rv_a_l_a4c_s_333	SE 29:2	pearson	-0.119466	-1.65424	0.09974	0.47376	no	no
raedv_mod_a4c_305	LPC	pearson	0.0836708	1.15433	0.24982	0.47466	no	no
raedv_mod_a4c_305	MG	pearson	0.0920123	1.27035	0.20552	0.47466	no	no
raedv_mod_a4c_305	SE 27:2	pearson	0.0916754	1.26566	0.20719	0.47466	no	no
raedv_mod_a4c_305	SE 28:2	pearson	0.104583	1.44571	0.14991	0.47466	no	no
raedv_mod_a4c_305	SM	pearson	-0.0870009	-1.20062	0.2314	0.47466	no	no
lv_width_a2c_d_304	CL	pearson	-0.115454	-1.59792	0.11173	0.47541	no	no
lv_width_a2c_d_304	MG	pearson	0.100574	1.38971	0.16625	0.47541	no	no
lv_width_a2c_d_304	SE 28:2	pearson	0.0942047	1.30089	0.19488	0.47541	no	no
lv_width_a2c_d_304	SE 29:1	pearson	0.0931042	1.28555	0.20017	0.47541	no	no
lv_width_a2c_d_304	SE 29:2	pearson	-0.106218	-1.46857	0.14361	0.47541	no	no
iv_sd_141	SE 29:2	pearson	0.0741658	1.02243	0.30789	0.47638	no	no
iv_sd_141	SM	pearson	-0.0714565	-0.984883	0.32594	0.47638	no	no
mid_anteroseptal_motion_score_11473	SE 27:2	pearson	0.0792486	1.09293	0.27582	0.47641	no	no
rvot_vmax_362	CE	pearson	-0.139537	-1.93728	0.0542	0.47664	no	no
rvot_vmax_362	SE 27:2	pearson	-0.140598	-1.95229	0.05238	0.47664	no	no
rvot_vmax_362	SE 29:1	pearson	-0.119255	-1.65126	0.10035	0.47664	no	no
rvot_vmax_362	TG	pearson	0.120028	1.66213	0.09814	0.47664	no	no
raw_a4c_s_63	MG	pearson	0.0858312	1.18435	0.23776	0.47679	no	no
raw_a4c_s_63	PI	pearson	0.0834735	1.15159	0.25094	0.47679	no	no
lvi_ds_145	MG	pearson	0.141827	1.96971	0.05033	0.47815	no	no
la_ld_a2c_315	CL	pearson	0.0676633	0.932354	0.35234	0.47818	no	no
tapse_s_pap_ratio_3451	CL	pearson	0.0832614	1.14864	0.25215	0.47909	no	no
rv_ld_a4c_330	LPE	pearson	-0.11907	-1.64867	0.10088	0.47916	no	no
rv_ld_a4c_330	MG	pearson	0.121597	1.68419	0.0938	0.47916	no	no
t_1344	CL	pearson	0.0748271	1.03159	0.30358	0.48067	no	no
t_1344	PS	pearson	0.0785206	1.08282	0.28027	0.48067	no	no
e_a_ratio_98	NAE	pearson	0.0711756	0.98099	0.32785	0.48096	no	no
e_a_ratio_98	PC	pearson	0.0681327	0.938852	0.34901	0.48096	no	no
e_a_ratio_98	TG	pearson	-0.0673769	-0.928389	0.35439	0.48096	no	no
av_ai_361	PC	pearson	-0.118868	-1.64583	0.10146	0.48194	no	no
av_ai_361	PE	pearson	-0.126143	-1.74815	0.08206	0.48194	no	no
av_ai_361	TG	pearson	-0.127441	-1.76643	0.07894	0.48194	no	no
a2c_lv_apex_to_basal_strain_ratio_1270	CE	pearson	0.100309	1.38601	0.16738	0.48453	no	no
a2c_lv_apex_to_basal_strain_ratio_1270	DG	pearson	-0.107428	-1.48548	0.13908	0.48453	no	no
a2c_lv_apex_to_basal_strain_ratio_1270	MG	pearson	0.0923184	1.27461	0.20401	0.48453	no	no
a2c_lv_apex_to_basal_strain_ratio_1270	PC	pearson	0.120173	1.66417	0.09774	0.48453	no	no
a2c_lv_apex_to_basal_strain_ratio_1270	PI	pearson	0.0925766	1.27821	0.20274	0.48453	no	no
a2c_lv_apex_to_basal_strain_ratio_1270	SE 27:2	pearson	0.09283	1.28174	0.20151	0.48453	no	no
a2c_lv_apex_to_basal_strain_ratio_1270	SE 28:2	pearson	0.121906	1.68853	0.09296	0.48453	no	no
a2c_lv_apex_to_basal_strain_ratio_1270	SE 29:1	pearson	0.106609	1.47404	0.14214	0.48453	no	no
la_area_a2c_s_14	SE 28:2	pearson	0.0669504	0.922486	0.35745	0.48511	no	no
rvot_vti_279	MG	pearson	-0.14132	-1.96252	0.05117	0.48611	no	no
rvot_vti_279	SM	pearson	-0.157247	-2.18902	0.02982	0.48611	yes	no
cw_mr_density_4011	PC	pearson	0.110461	1.52793	0.1282	0.48716	no	no
a_dec_t_533	LPE	pearson	-0.107312	-1.48387	0.13951	0.48749	no	no
a_dec_t_533	PI	pearson	-0.108417	-1.49932	0.13546	0.48749	no	no
a_dec_t_533	TG	pearson	-0.103565	-1.43148	0.15394	0.48749	no	no
lvp_wd_149	LPE	pearson	-0.130343	-1.80733	0.0723	0.48754	no	no
lvp_wd_149	TG	pearson	0.128276	1.77819	0.07698	0.48754	no	no
rv_a_l_a4c_s_333	LPC	pearson	0.110427	1.52746	0.12832	0.48761	no	no
lvp_ws_339	CE	pearson	-0.0869862	-1.20041	0.23148	0.48868	no	no
lvp_ws_339	MG	pearson	0.0892872	1.23242	0.21932	0.48868	no	no
lvp_ws_339	PC	pearson	0.0872265	1.20375	0.23019	0.48868	no	no
lvp_ws_339	SE 29:1	pearson	-0.108181	-1.49602	0.13632	0.48868	no	no
lvp_ws_339	SM	pearson	-0.0938264	-1.29562	0.19669	0.48868	no	no
bsa_346	CAR	pearson	0.128079	1.77541	0.07744	0.49045	no	no
lvedv_a_l_a2c_303	TG	pearson	-0.0971695	-1.34221	0.18114	0.49166	no	no
ivc_max_173	PC	pearson	0.0737243	1.01631	0.31078	0.49207	no	no
lvef_mod_a4c_85	MG	pearson	-0.127914	-1.77309	0.07782	0.49288	no	no
lvef_mod_a4c_85	TG	pearson	0.133361	1.84994	0.06588	0.49288	no	no
cw_mr_pmean_4010	SE 29:1	pearson	-0.109952	-1.52081	0.12998	0.49392	no	no
cw_mr_pmean_4010	SM	pearson	0.11743	1.62564	0.10569	0.49392	no	no
myo_basal_inferior_1722	SM	pearson	0.117977	1.63332	0.10407	0.49432	no	no
mid_anterolateral_1431	CE	pearson	0.0955442	1.31955	0.18858	0.49437	no	no
mid_anterolateral_1431	Cer	pearson	0.0896017	1.23679	0.2177	0.49437	no	no
mid_anterolateral_1431	MG	pearson	0.134504	1.86608	0.06358	0.49437	no	no
mid_anterolateral_1431	PI	pearson	0.100061	1.38254	0.16844	0.49437	no	no
mid_anterolateral_1431	PS	pearson	-0.086488	-1.19349	0.23418	0.49437	no	no
mid_anterolateral_1431	SE 28:2	pearson	0.121981	1.68957	0.09276	0.49437	no	no
mid_anterolateral_1431	SE 29:1	pearson	0.0917115	1.26616	0.20701	0.49437	no	no
mid_anterolateral_1431	TG	pearson	-0.104096	-1.43891	0.15183	0.49437	no	no
mid_inferolateral_motion_score_11474	CE	pearson	0.0868695	1.19879	0.23211	0.49496	no	no
mid_inferolateral_motion_score_11474	Cer	pearson	0.0817953	1.12828	0.26063	0.49496	no	no
mid_inferolateral_motion_score_11474	LPC	pearson	0.0859732	1.18633	0.23698	0.49496	no	no
mid_inferolateral_motion_score_11474	PS	pearson	0.0775043	1.06872	0.28656	0.49496	no	no
lvw_a4c_s_321	SE 29:1	pearson	0.114321	1.58202	0.11532	0.49523	no	no
lvw_a4c_s_321	TG	pearson	-0.109853	-1.51943	0.13032	0.49523	no	no
epic_basal_anterior_1620	SE 29:1	pearson	0.10278	1.42051	0.15711	0.49751	no	no
raedv_mod_a4c_305	CL	pearson	-0.0730756	-1.00732	0.31507	0.49886	no	no
raedv_mod_a4c_305	PS	pearson	-0.0758719	-1.04608	0.29686	0.49886	no	no
cw_mr_pmean_4010	SE 28:2	pearson	-0.102372	-1.41482	0.15877	0.50276	no	no
raesv_mod_a4c_59	PC	pearson	0.0843652	1.16398	0.2459	0.50454	no	no
raesv_mod_a4c_59	PS	pearson	-0.0809597	-1.11668	0.26555	0.50454	no	no
mv_edur_532	DG	pearson	0.0961119	1.32747	0.18596	0.50474	no	no
mv_edur_532	NAE	pearson	-0.0974213	-1.34572	0.18	0.50474	no	no
a2c_la_circ_d_535	LPE	pearson	-0.0649519	-0.89483	0.37202	0.50488	no	no
a2c_la_circ_d_535	SM	pearson	-0.0650802	-0.896605	0.37107	0.50488	no	no
s_septal_117	CE	pearson	-0.102143	-1.41161	0.15971	0.50574	no	no
mid_anteroseptal_motion_score_11473	LPC	pearson	0.0724169	0.998188	0.31946	0.50582	no	no
a3c_lv_wmsi_2103	LPC	pearson	0.0764009	1.05342	0.29349	0.50694	no	no
a3c_lv_wmsi_2103	PC	pearson	0.0774314	1.06771	0.28701	0.50694	no	no
apical_anterior_motion_score_11458	CE	pearson	0.0841392	1.16084	0.24717	0.50778	no	no
apical_anterior_motion_score_11458	DG	pearson	-0.0806729	-1.1127	0.26725	0.50778	no	no
apical_anterior_motion_score_11458	LPC	pearson	0.0908891	1.25471	0.21113	0.50778	no	no
apical_anterior_motion_score_11458	PC	pearson	0.0904734	1.24893	0.21324	0.50778	no	no
apical_anterior_motion_score_11458	PI	pearson	0.0866774	1.19612	0.23315	0.50778	no	no
apical_anterior_motion_score_11458	PS	pearson	0.120005	1.66181	0.09821	0.50778	no	no
apical_anterior_motion_score_11458	SE 28:2	pearson	0.100142	1.38369	0.16809	0.50778	no	no
apical_anterior_motion_score_11458	SE 29:1	pearson	0.0951454	1.31399	0.19044	0.50778	no	no
lvedv_mod_a2c_21	SE 29:2	pearson	-0.126915	-1.75901	0.08019	0.50789	no	no
myo_basal_inferior_1722	LPC	pearson	0.108892	1.50598	0.13374	0.50822	no	no
a2c_lv_apex_to_basal_strain_ratio_1270	CL	pearson	0.0851932	1.17549	0.24128	0.50937	no	no
rv_inflow_tr_vena_contracta_393	CAR	pearson	-0.080477	-1.10998	0.26842	0.51	no	no
a4c_mr_jet_ratio_368	CL	pearson	-0.139771	-1.94058	0.0538	0.51107	no	no
a4c_mr_jet_ratio_368	SM	pearson	0.154594	2.15117	0.03273	0.51107	yes	no
laedv_mod_a4c_322	CE	pearson	0.108612	1.50206	0.13475	0.51205	no	no
ra_ld_a4c_337	PI	pearson	0.0802339	1.1066	0.26987	0.51276	no	no
ra_ld_a4c_337	SM	pearson	-0.0806318	-1.11213	0.2675	0.51276	no	no
ivc_max_173	SM	pearson	-0.0677353	-0.93335	0.35183	0.51421	no	no
lvp_ws_339	LPE	pearson	-0.0800584	-1.10417	0.27092	0.51476	no	no
rv_fac_178	Cer	pearson	-0.101404	-1.40129	0.16277	0.51543	no	no
rv_fac_178	LPC	pearson	-0.108957	-1.50688	0.13351	0.51543	no	no
rv_fac_178	SM	pearson	0.10825	1.49699	0.13606	0.51543	no	no
raesv_a_l_a4c_60	MG	pearson	0.0799024	1.102	0.27186	0.51654	no	no
a3c_lv_gls_1402	CE	pearson	0.088311	1.21884	0.22443	0.51738	no	no
a3c_lv_gls_1402	Cer	pearson	0.103482	1.43032	0.15428	0.51738	no	no
a3c_lv_gls_1402	DG	pearson	-0.0900789	-1.24344	0.21525	0.51738	no	no
a3c_lv_gls_1402	LPC	pearson	0.0819399	1.13029	0.25979	0.51738	no	no
a3c_lv_gls_1402	MG	pearson	0.114036	1.57803	0.11623	0.51738	no	no
a3c_lv_gls_1402	NAE	pearson	0.0798286	1.10097	0.27231	0.51738	no	no
a3c_lv_gls_1402	PE	pearson	0.0840017	1.15893	0.24795	0.51738	no	no
a3c_lv_gls_1402	SE 28:2	pearson	0.122519	1.69714	0.09132	0.51738	no	no
a3c_lv_gls_1402	TG	pearson	-0.0939055	-1.29672	0.19631	0.51738	no	no
law_a2c_d_316	TG	pearson	0.0713354	0.983204	0.32676	0.51738	no	no
e_mean_109	CAR	pearson	0.139385	1.93512	0.05447	0.51745	no	no
e_mean_109	Cer	pearson	0.158225	2.20298	0.02881	0.51745	yes	no
myo_mid_inferolateral_1730	MG	pearson	0.126272	1.74997	0.08175	0.51773	no	no
rv_e_191	PC	pearson	0.067359	0.928141	0.35452	0.51814	no	no
rvot_vti_279	DG	pearson	0.126194	1.74886	0.08194	0.51894	no	no
basal_inferolateral_motion_score_11472	LPC	pearson	0.0843754	1.16412	0.24584	0.519	no	no
a3c_lv_gls_1402	SE 29:2	pearson	-0.0752765	-1.03783	0.30068	0.51935	no	no
ao_v_vmean_131	TG	pearson	0.159689	2.22389	0.02734	0.51945	yes	no
ra_area_a4c_d_336	SE 27:2	pearson	0.0752417	1.03734	0.3009	0.51974	no	no
laedv_mod_a2c_312	NAE	pearson	0.0564417	0.777184	0.43802	0.52015	no	no
laedv_mod_a2c_312	SE 29:2	pearson	-0.0571069	-0.786373	0.43263	0.52015	no	no
iv_sd_141	CL	pearson	0.0632592	0.871415	0.38463	0.522	no	no
apical_anteroseptal_motion_score_11476	Cer	pearson	0.100797	1.39283	0.16531	0.52347	no	no
apical_anteroseptal_motion_score_11476	SE 27:2	pearson	0.102415	1.41541	0.15859	0.52347	no	no
la_ld_a2c_315	PI	pearson	0.0593497	0.817364	0.41475	0.52535	no	no
a3c_lv_gls_1402	SE 29:1	pearson	0.0705545	0.972388	0.3321	0.52583	no	no
a2c_la_circ_s_534	PS	pearson	0.0492764	0.678263	0.49843	0.52613	no	no
a2c_la_circ_s_534	SE 29:1	pearson	0.0527203	0.725794	0.46886	0.52613	no	no
a2c_la_circ_s_534	SE 29:2	pearson	-0.0515698	-0.709913	0.47863	0.52613	no	no
basal_anterolateral_motion_score_11425	SE 27:2	pearson	-0.115656	-1.60075	0.1111	0.52774	no	no
ral_a4c_s_62	MG	pearson	0.08818	1.21702	0.22512	0.52858	no	no
ral_a4c_s_62	PI	pearson	0.0744517	1.02639	0.30602	0.52858	no	no
ral_a4c_s_62	SE 27:2	pearson	0.0832084	1.14791	0.25246	0.52858	no	no
ral_a4c_s_62	SE 28:2	pearson	0.074748	1.0305	0.30409	0.52858	no	no
la_ld_a2c_315	LPE	pearson	-0.0502124	-0.691178	0.4903	0.52866	no	no
la_ld_a2c_315	NAE	pearson	0.0459208	0.631973	0.52817	0.52866	no	no
la_ld_a2c_315	SE 28:2	pearson	0.0458662	0.631221	0.52866	0.52866	no	no
la_ld_a2c_315	SE 29:1	pearson	0.0482831	0.664557	0.50714	0.52866	no	no
epic_basal_anteroseptal_1621	DG	pearson	-0.113156	-1.56569	0.11909	0.52999	no	no
epic_basal_anteroseptal_1621	SE 29:2	pearson	-0.107322	-1.48401	0.13947	0.52999	no	no
rv_e_191	LPC	pearson	0.0520446	0.716466	0.47459	0.53042	no	no
rv_e_191	MG	pearson	-0.0547421	-0.753709	0.45196	0.53042	no	no
rv_e_191	PI	pearson	-0.0530511	-0.730361	0.46607	0.53042	no	no
rv_e_191	TG	pearson	0.0583548	0.803615	0.42263	0.53042	no	no
mid_anterolateral_motion_score_11431	TG	pearson	-0.138585	-1.92379	0.05588	0.53089	no	no
a3c_lv_myo_gls_1902	Cer	pearson	0.11374	1.57388	0.11719	0.5309	no	no
a3c_lv_myo_gls_1902	LPC	pearson	0.0911207	1.25794	0.20997	0.5309	no	no
a3c_lv_myo_gls_1902	NAE	pearson	0.0925099	1.27728	0.20307	0.5309	no	no
a3c_lv_myo_gls_1902	PE	pearson	0.0980294	1.3542	0.17729	0.5309	no	no
a3c_lv_myo_gls_1902	SE 28:2	pearson	0.102465	1.41611	0.15839	0.5309	no	no
a3c_lv_myo_gls_1902	SE 29:2	pearson	-0.08848	-1.22119	0.22354	0.5309	no	no
lv_closure_line_a4c_3034	CE	pearson	0.107141	1.48148	0.14015	0.53255	no	no
lv_closure_line_a4c_3034	MG	pearson	0.111136	1.5374	0.12587	0.53255	no	no
lv_closure_line_a4c_3034	SE 28:2	pearson	0.13718	1.90391	0.05844	0.53255	no	no
lv_closure_line_a4c_3034	SE 29:1	pearson	0.120105	1.6632	0.09793	0.53255	no	no
lv_apex_to_basal_strain_ratio_1267	CL	pearson	0.115289	1.59561	0.11225	0.53318	no	no
lv_apex_to_basal_strain_ratio_1267	DG	pearson	-0.124442	-1.7242	0.08631	0.53318	no	no
e_lateral_108	CL	pearson	-0.0937571	-1.29465	0.19702	0.53327	no	no
e_lateral_108	MG	pearson	0.106026	1.46588	0.14434	0.53327	no	no
e_lateral_108	NAE	pearson	0.0937041	1.29391	0.19727	0.53327	no	no
e_lateral_108	PS	pearson	-0.0882904	-1.21855	0.22453	0.53327	no	no
e_lateral_108	SE 27:2	pearson	0.0939582	1.29745	0.19606	0.53327	no	no
laedv_mod_a4c_322	PC	pearson	0.0896575	1.23757	0.21741	0.53401	no	no
laedv_mod_a4c_322	SE 27:2	pearson	0.0882311	1.21773	0.22485	0.53401	no	no
laedv_mod_a4c_322	SE 28:2	pearson	0.096858	1.33787	0.18255	0.53401	no	no
rv_s_193	CE	pearson	-0.0867784	-1.19752	0.2326	0.53424	no	no
rv_s_193	NAE	pearson	-0.0739505	-1.01944	0.3093	0.53424	no	no
rv_s_193	PC	pearson	-0.0788582	-1.08751	0.2782	0.53424	no	no
rv_s_193	PE	pearson	-0.0854751	-1.1794	0.23972	0.53424	no	no
rv_s_193	SE 28:2	pearson	-0.0774027	-1.06731	0.28719	0.53424	no	no
ivs_ds_341	CL	pearson	-0.132006	-1.8308	0.0687	0.53449	no	no
ivs_ds_341	TG	pearson	0.125201	1.73487	0.08439	0.53449	no	no
rvot_dist_177	CE	pearson	0.0782731	1.07939	0.28179	0.5354	no	no
rvot_dist_177	SE 29:2	pearson	-0.0825061	-1.13815	0.2565	0.5354	no	no
epic_apical_inferior_1634	CE	pearson	0.114946	1.5908	0.11333	0.5383	no	no
raedv_mod_a4c_305	NAE	pearson	0.0635521	0.875467	0.38243	0.5389	no	no
raedv_mod_a4c_305	SE 29:1	pearson	0.0616214	0.848767	0.39708	0.5389	no	no
lv_wmsi_2100	PI	pearson	0.093412	1.28984	0.19868	0.53928	no	no
myo_mid_inferoseptal_1728	NAE	pearson	0.0934093	1.28981	0.19869	0.53931	no	no
labpre_ntprobnp	SE 29:1	pearson	0.114819	1.58902	0.11373	0.54021	no	no
la_reservoir_1419	SE 29:2	pearson	0.114796	1.58868	0.1138	0.54057	no	no
a_lateral_114	NAE	pearson	-0.0651764	-0.897936	0.37036	0.5413	no	no
ral_a4c_s_62	TG	pearson	0.0691239	0.952575	0.34202	0.54153	no	no
myo_mid_inferoseptal_1728	PI	pearson	0.0780655	1.07651	0.28307	0.54221	no	no
myo_mid_inferoseptal_1728	SE 28:2	pearson	0.0776945	1.07136	0.28537	0.54221	no	no
myo_mid_inferoseptal_1728	SE 29:1	pearson	0.0842378	1.16221	0.24662	0.54221	no	no
cw_mr_density_4011	SE 29:1	pearson	-0.0931732	-1.28652	0.19984	0.54241	no	no
cw_mr_density_4011	SM	pearson	-0.0984817	-1.36051	0.17529	0.54241	no	no
a4c_mr_jet_area_376	CL	pearson	-0.0931641	-1.28639	0.19988	0.54253	no	no
a4c_mr_jet_area_376	DG	pearson	0.0983784	1.35907	0.17574	0.54253	no	no
a4c_mr_jet_area_376	MG	pearson	0.107559	1.48732	0.1386	0.54253	no	no
a4c_mr_jet_area_376	PC	pearson	0.104078	1.43865	0.1519	0.54253	no	no
a4c_mr_jet_area_376	SE 28:2	pearson	0.0942122	1.30099	0.19485	0.54253	no	no
a4c_mr_jet_area_376	SM	pearson	-0.10191	-1.40836	0.16067	0.54253	no	no
la_area_a4c_s_53	DG	pearson	-0.110947	-1.53474	0.12652	0.54507	no	no
la_area_a4c_s_53	TG	pearson	0.106264	1.46921	0.14344	0.54507	no	no
cw_mr_density_4011	CE	pearson	-0.086966	-1.20013	0.23159	0.55003	no	no
lvi_dd_143	NAE	pearson	0.124218	1.72104	0.08688	0.55024	no	no
la_area_a2c_d_302	CL	pearson	0.0567125	0.780925	0.43582	0.55204	no	no
ivc_min_200	NAE	pearson	0.0657507	0.905883	0.36615	0.55252	no	no
ivc_min_200	PC	pearson	0.0641394	0.88359	0.37804	0.55252	no	no
la_area_a2c_s_14	LPE	pearson	0.0562183	0.774098	0.43984	0.55263	no	no
la_area_a2c_s_14	SE 29:1	pearson	0.0530414	0.730227	0.46616	0.55263	no	no
la_area_a2c_s_14	SE 29:2	pearson	-0.049733	-0.684563	0.49446	0.55263	no	no
raesv_a_l_a4c_60	PS	pearson	-0.0722822	-0.996322	0.32037	0.55336	no	no
myo_apical_inferior_1734	CAR	pearson	0.157912	2.19851	0.02913	0.55341	yes	no
bmi	CAR	pearson	0.145541	2.02239	0.04455	0.55546	yes	no
bmi	TG	pearson	0.137165	1.90369	0.05847	0.55546	no	no
lvw_a4c_s_321	CE	pearson	0.0970007	1.33986	0.1819	0.55559	no	no
lvw_a4c_s_321	MG	pearson	0.0857345	1.18301	0.23829	0.55559	no	no
lvw_a4c_s_321	PS	pearson	-0.0813621	-1.12227	0.26317	0.55559	no	no
lvw_a4c_s_321	SE 27:2	pearson	0.083332	1.14962	0.25175	0.55559	no	no
rv_e_191	SM	pearson	-0.045841	-0.630873	0.52889	0.55827	no	no
ivc_max_173	NAE	pearson	0.0597492	0.822886	0.41161	0.55861	no	no
s_lateral_116	CAR	pearson	-0.157637	-2.1946	0.02941	0.55882	yes	no
rv_e_191	CL	pearson	-0.0424102	-0.583569	0.56021	0.56021	no	no
a3c_lv_wmsi_2103	CL	pearson	-0.0673722	-0.928323	0.35442	0.56117	no	no
basal_anterolateral_motion_score_11425	MG	pearson	0.105151	1.45365	0.1477	0.56126	no	no
rv_area_a4c_s_67	Cer	pearson	0.123541	1.71152	0.08863	0.56129	no	no
a2c_la_reservoir_1412	PI	pearson	-0.105146	-1.45357	0.14772	0.56135	no	no
rvot_dist_177	DG	pearson	0.0668478	0.921066	0.35819	0.56179	no	no
rvot_dist_177	NAE	pearson	0.0669208	0.922076	0.35766	0.56179	no	no
rvot_dist_177	PI	pearson	0.0632922	0.871872	0.38438	0.56179	no	no
a4c_mr_jet_area_376	PI	pearson	0.0860175	1.18694	0.23674	0.56226	no	no
raesv_a_l_a4c_60	PI	pearson	0.0672688	0.926893	0.35516	0.56234	no	no
pv_vmean_159	SE 29:2	pearson	0.113354	1.56846	0.11845	0.56262	no	no
myo_basal_inferolateral_1723	PI	pearson	0.0686726	0.946327	0.34519	0.56334	no	no
myo_basal_inferolateral_1723	PS	pearson	0.0671808	0.925674	0.3558	0.56334	no	no
csa_lvot_167	CAR	pearson	0.120829	1.67339	0.09591	0.56358	no	no
csa_lvot_167	LPC	pearson	0.0978757	1.35206	0.17797	0.56358	no	no
csa_lvot_167	NAE	pearson	0.102571	1.4176	0.15795	0.56358	no	no
csa_lvot_167	PE	pearson	-0.113871	-1.57572	0.11676	0.56358	no	no
csa_lvot_167	SE 28:2	pearson	0.097918	1.35265	0.17778	0.56358	no	no
csa_lvot_167	TG	pearson	-0.111589	-1.54373	0.12433	0.56358	no	no
apical_anterolateral_1437	MG	pearson	0.136673	1.89674	0.05939	0.56418	no	no
rvot_prox_176	LPC	pearson	0.0712756	0.982375	0.32717	0.56511	no	no
a3c_lv_myo_gls_1902	DG	pearson	-0.0805948	-1.11161	0.26772	0.56518	no	no
sex	Cer	pearson	0.0915009	1.26323	0.20806	0.5664	no	no
sex	LPC	pearson	0.085699	1.18252	0.23849	0.5664	no	no
sex	MG	pearson	0.0929301	1.28313	0.20102	0.5664	no	no
sex	NAE	pearson	0.0957785	1.32282	0.18749	0.5664	no	no
sex	SE 28:2	pearson	0.086064	1.18759	0.23648	0.5664	no	no
epic_mid_inferior_1629	CAR	pearson	0.157096	2.18687	0.02998	0.56962	yes	no
a4c_mr_jet_area_376	PE	pearson	0.0802252	1.10648	0.26992	0.56984	no	no
cw_mr_density_4011	NAE	pearson	-0.0752218	-1.03707	0.30103	0.57196	no	no
cw_mr_density_4011	SE 27:2	pearson	-0.0788621	-1.08756	0.27817	0.57196	no	no
lv_as_a2c_20	SE 28:2	pearson	0.11557	1.59954	0.11137	0.57238	no	no
lv_as_a2c_20	SE 29:1	pearson	0.112729	1.55971	0.1205	0.57238	no	no
pw_mv_vti_266	CAR	pearson	-0.116205	-1.60846	0.1094	0.57246	no	no
pw_mv_vti_266	CE	pearson	0.06941	0.956536	0.34002	0.57246	no	no
pw_mv_vti_266	LPE	pearson	-0.104142	-1.43954	0.15165	0.57246	no	no
pw_mv_vti_266	MG	pearson	-0.0921113	-1.27173	0.20503	0.57246	no	no
pw_mv_vti_266	NAE	pearson	-0.080946	-1.11649	0.26563	0.57246	no	no
pw_mv_vti_266	PS	pearson	-0.0796375	-1.09832	0.27346	0.57246	no	no
pw_mv_vti_266	SE 27:2	pearson	0.066382	0.91462	0.36156	0.57246	no	no
pw_mv_vti_266	SE 28:2	pearson	0.0726622	1.00159	0.31782	0.57246	no	no
pw_mv_vti_266	SE 29:1	pearson	0.0786299	1.08434	0.2796	0.57246	no	no
pw_mv_vti_266	SE 29:2	pearson	0.0769483	1.06101	0.29004	0.57246	no	no
pw_mv_vti_266	SM	pearson	-0.087749	-1.21102	0.2274	0.57246	no	no
pw_mv_vti_266	TG	pearson	0.0833398	1.14973	0.25171	0.57246	no	no
bmi	SM	pearson	-0.122857	-1.7019	0.09042	0.57265	no	no
basal_anteroseptal_1421	Cer	pearson	0.104335	1.44225	0.15089	0.57337	no	no
myo_basal_anterior_1720	DG	pearson	-0.11406	-1.57837	0.11615	0.5746	no	no
myo_basal_anterior_1720	SM	pearson	0.112588	1.55773	0.12097	0.5746	no	no
apical_inferoseptal_motion_score_11436	DG	pearson	0.104244	1.44097	0.15125	0.57475	no	no
apical_inferoseptal_motion_score_11436	SE 29:2	pearson	-0.111536	-1.543	0.1245	0.57475	no	no
tr_vti_274	CAR	pearson	0.0842022	1.16171	0.24682	0.57483	no	no
tr_vti_274	LPC	pearson	-0.0778197	-1.0731	0.2846	0.57483	no	no
tr_vti_274	LPE	pearson	-0.0896755	-1.23782	0.21732	0.57483	no	no
tr_vti_274	NAE	pearson	-0.0867018	-1.19646	0.23302	0.57483	no	no
tr_vti_274	PE	pearson	-0.0749874	-1.03382	0.30254	0.57483	no	no
tr_vti_274	PI	pearson	0.0787237	1.08564	0.27902	0.57483	no	no
tr_vti_274	SE 29:1	pearson	0.0833628	1.15005	0.25158	0.57483	no	no
tr_vti_274	TG	pearson	0.0865427	1.19425	0.23388	0.57483	no	no
cw_mr_pmean_4010	CE	pearson	-0.0677931	-0.934151	0.35142	0.57603	no	no
cw_mr_pmean_4010	DG	pearson	-0.0805562	-1.11108	0.26795	0.57603	no	no
cw_mr_pmean_4010	MG	pearson	0.0863088	1.19099	0.23515	0.57603	no	no
cw_mr_pmean_4010	NAE	pearson	-0.066072	-0.910329	0.36381	0.57603	no	no
cw_mr_pmean_4010	SE 27:2	pearson	-0.0662708	-0.91308	0.36236	0.57603	no	no
cw_mr_pmean_4010	TG	pearson	-0.0712454	-0.981957	0.32738	0.57603	no	no
myo_apical_anterolateral_1737	MG	pearson	0.128058	1.77513	0.07749	0.57671	no	no
myo_apical_anterolateral_1737	TG	pearson	-0.122615	-1.6985	0.09106	0.57671	no	no
basal_inferolateral_1423	CE	pearson	0.0688941	0.949394	0.34363	0.5769	no	no
basal_inferolateral_1423	Cer	pearson	0.0580467	0.799358	0.42509	0.5769	no	no
basal_inferolateral_1423	DG	pearson	-0.0736769	-1.01565	0.31109	0.5769	no	no
basal_inferolateral_1423	LPC	pearson	0.0949934	1.31188	0.19115	0.5769	no	no
basal_inferolateral_1423	MG	pearson	0.0908197	1.25375	0.21148	0.5769	no	no
basal_inferolateral_1423	NAE	pearson	0.095258	1.31556	0.18991	0.5769	no	no
basal_inferolateral_1423	PC	pearson	0.0759882	1.04769	0.29612	0.5769	no	no
basal_inferolateral_1423	PE	pearson	0.0717593	0.989077	0.32389	0.5769	no	no
basal_inferolateral_1423	PI	pearson	0.0649287	0.89451	0.37219	0.5769	no	no
basal_inferolateral_1423	SE 27:2	pearson	0.0613987	0.845687	0.3988	0.5769	no	no
basal_inferolateral_1423	SE 28:2	pearson	0.078178	1.07807	0.28238	0.5769	no	no
basal_inferolateral_1423	SE 29:1	pearson	0.0730507	1.00697	0.31524	0.5769	no	no
basal_inferolateral_1423	SE 29:2	pearson	-0.0825692	-1.13903	0.25613	0.5769	no	no
csa_lvot_167	CE	pearson	0.0742356	1.02339	0.30743	0.57703	no	no
csa_lvot_167	Cer	pearson	0.0831807	1.14752	0.25262	0.57703	no	no
csa_lvot_167	MG	pearson	0.064041	0.882229	0.37877	0.57703	no	no
csa_lvot_167	PI	pearson	-0.0619185	-0.852875	0.39481	0.57703	no	no
csa_lvot_167	PS	pearson	0.0766163	1.05641	0.29213	0.57703	no	no
csa_lvot_167	SE 29:1	pearson	0.0688576	0.948887	0.34389	0.57703	no	no
csa_lvot_167	SE 29:2	pearson	0.0765956	1.05612	0.29226	0.57703	no	no
ivc_collapsibility_index_174	SE 29:2	pearson	-0.0747836	-1.03099	0.30386	0.57734	no	no
ivc_collapsibility_index_174	SM	pearson	-0.0756942	-1.04362	0.298	0.57734	no	no
epic_apical_anteroseptal_1635	NAE	pearson	0.132175	1.83319	0.06835	0.57768	no	no
epic_apical_anteroseptal_1635	SE 28:2	pearson	0.122557	1.69768	0.09121	0.57768	no	no
tr_vti_274	DG	pearson	0.07007	0.965677	0.33544	0.5794	no	no
lvesv_mod_a2c_24	CE	pearson	0.103905	1.43624	0.15259	0.57984	no	no
lvesv_mod_a2c_24	SE 29:1	pearson	0.111532	1.54293	0.12452	0.57984	no	no
a4c_mr_jet_ratio_368	CAR	pearson	0.122366	1.69499	0.09172	0.58092	no	no
lv_ad_a4c_81	CAR	pearson	0.156508	2.17848	0.03061	0.58155	yes	no
rv_apical_septal_291	MG	pearson	0.156474	2.17799	0.03065	0.58226	yes	no
basal_anteroseptal_motion_score_11471	SE 29:1	pearson	0.103709	1.4335	0.15337	0.5828	no	no
rap_3450	LPE	pearson	0.0466535	0.642079	0.5216	0.58296	no	no
a2c_lv_apex_to_basal_strain_ratio_1270	Cer	pearson	0.0742963	1.02424	0.30703	0.58336	no	no
raesv_mod_a4c_59	LPC	pearson	0.0644592	0.888015	0.37566	0.58375	no	no
raesv_mod_a4c_59	PI	pearson	0.0613195	0.844593	0.39941	0.58375	no	no
raesv_mod_a4c_59	SM	pearson	-0.0625008	-0.860927	0.39037	0.58375	no	no
mva_by_pht_411	NAE	pearson	0.0465042	0.640019	0.52294	0.58446	no	no
a4c_lv_wmsi_2101	CE	pearson	0.0841899	1.16154	0.24689	0.58635	no	no
a4c_lv_wmsi_2101	PI	pearson	0.0850193	1.17307	0.24224	0.58635	no	no
a4c_lv_wmsi_2101	SE 28:2	pearson	0.0849009	1.17142	0.2429	0.58635	no	no
a4c_lv_wmsi_2101	SE 29:1	pearson	0.0953882	1.31738	0.18931	0.58635	no	no
a4c_lv_wmsi_2101	SE 29:2	pearson	-0.110071	-1.52248	0.12956	0.58635	no	no
lv_apex_to_basal_strain_ratio_1267	PI	pearson	0.10343	1.4296	0.15448	0.58703	no	no
av_ai_361	CL	pearson	-0.103386	-1.42898	0.15466	0.58771	no	no
a2c_la_circ_d_535	PS	pearson	0.0532712	0.7334	0.46422	0.58802	no	no
rv_apical_septal_291	CAR	pearson	0.0829524	1.14435	0.25393	0.58885	no	no
rv_apical_septal_291	CE	pearson	0.0953381	1.31668	0.18954	0.58885	no	no
rv_apical_septal_291	Cer	pearson	0.06321	0.870735	0.385	0.58885	no	no
rv_apical_septal_291	CL	pearson	-0.0651985	-0.898242	0.3702	0.58885	no	no
rv_apical_septal_291	LPE	pearson	-0.0923155	-1.27457	0.20403	0.58885	no	no
rv_apical_septal_291	NAE	pearson	-0.0608676	-0.838346	0.4029	0.58885	no	no
rv_apical_septal_291	PC	pearson	-0.0812761	-1.12107	0.26368	0.58885	no	no
rv_apical_septal_291	PS	pearson	0.0777187	1.0717	0.28522	0.58885	no	no
rv_apical_septal_291	SE 27:2	pearson	0.0730694	1.00723	0.31511	0.58885	no	no
rv_apical_septal_291	SE 28:2	pearson	0.0886218	1.22316	0.22279	0.58885	no	no
rv_apical_septal_291	SE 29:1	pearson	0.116679	1.6151	0.10796	0.58885	no	no
rv_apical_septal_291	TG	pearson	-0.0685724	-0.944939	0.3459	0.58885	no	no
lv_closure_line_a4c_3034	Cer	pearson	0.0838562	1.15691	0.24877	0.59083	no	no
lv_closure_line_a4c_3034	CL	pearson	-0.0858926	-1.18521	0.23742	0.59083	no	no
lv_closure_line_a4c_3034	PE	pearson	0.0857407	1.1831	0.23826	0.59083	no	no
lv_wmsi_2100	LPC	pearson	0.079405	1.0951	0.27487	0.59185	no	no
lv_wmsi_2100	PC	pearson	0.0785072	1.08264	0.28035	0.59185	no	no
s_septal_117	LPC	pearson	-0.0817344	-1.12743	0.26099	0.59217	no	no
s_septal_117	LPE	pearson	-0.0661851	-0.911894	0.36299	0.59217	no	no
s_septal_117	PE	pearson	-0.0813458	-1.12204	0.26327	0.59217	no	no
s_septal_117	PS	pearson	0.0712962	0.982662	0.32703	0.59217	no	no
s_septal_117	SE 27:2	pearson	-0.0573307	-0.789466	0.43083	0.59217	no	no
s_septal_117	SE 28:2	pearson	-0.0715618	-0.986341	0.32523	0.59217	no	no
s_septal_117	SE 29:1	pearson	-0.0542384	-0.746753	0.45614	0.59217	no	no
s_septal_117	SM	pearson	0.0528811	0.728014	0.46751	0.59217	no	no
s_septal_117	TG	pearson	0.0558765	0.769377	0.44263	0.59217	no	no
cw_vmean_342	SM	pearson	0.111441	1.54166	0.12483	0.59294	no	no
epic_mid_inferolateral_1630	DG	pearson	-0.105262	-1.45519	0.14727	0.59503	no	no
epic_mid_inferolateral_1630	LPE	pearson	-0.0893067	-1.23269	0.21922	0.59503	no	no
epic_mid_inferolateral_1630	PC	pearson	-0.0956191	-1.3206	0.18823	0.59503	no	no
epic_mid_inferolateral_1630	SE 28:2	pearson	0.102951	1.42291	0.15641	0.59503	no	no
epic_mid_inferolateral_1630	TG	pearson	-0.0983948	-1.3593	0.17567	0.59503	no	no
iv_sd_lvp_wd_ratio_10411	CE	pearson	0.110295	1.52561	0.12878	0.596	no	no
iv_sd_lvp_wd_ratio_10411	DG	pearson	-0.0855279	-1.18014	0.23943	0.596	no	no
iv_sd_lvp_wd_ratio_10411	LPE	pearson	0.0834731	1.15158	0.25095	0.596	no	no
iv_sd_lvp_wd_ratio_10411	MG	pearson	0.0931654	1.28641	0.19987	0.596	no	no
iv_sd_lvp_wd_ratio_10411	SE 27:2	pearson	0.0949733	1.3116	0.19125	0.596	no	no
apical_septal_1439	MG	pearson	0.111219	1.53855	0.12559	0.59654	no	no
apical_septal_1439	SE 29:2	pearson	-0.11778	-1.63056	0.10465	0.59654	no	no
apical_septal_1439	TG	pearson	-0.118493	-1.64057	0.10255	0.59654	no	no
ra_area_a4c_s_64	LPC	pearson	0.0642458	0.885062	0.37725	0.59731	no	no
ra_area_a4c_s_64	MG	pearson	0.0692598	0.954457	0.34107	0.59731	no	no
ra_area_a4c_s_64	PC	pearson	0.0712086	0.981448	0.32763	0.59731	no	no
ra_area_a4c_s_64	PS	pearson	-0.0714099	-0.984236	0.32626	0.59731	no	no
ra_area_a4c_s_64	SM	pearson	-0.0647346	-0.891824	0.37362	0.59731	no	no
cw_mr_density_4011	MG	pearson	0.0685729	0.944945	0.34589	0.59745	no	no
rv_basal_lateral_294	PS	pearson	0.0599426	0.825559	0.41009	0.59937	no	no
la_area_a2c_d_302	PS	pearson	0.0448118	0.616679	0.53819	0.59947	no	no
la_area_a2c_d_302	SE 27:2	pearson	0.0415801	0.572127	0.56792	0.59947	no	no
la_area_a2c_d_302	SE 29:1	pearson	0.0421849	0.580464	0.56229	0.59947	no	no
e_a_ratio_98	LPC	pearson	0.0521464	0.717871	0.47372	0.60005	no	no
lvesv_mod_biplane_126	CE	pearson	0.0948191	1.30945	0.19197	0.60017	no	no
lvesv_mod_biplane_126	CL	pearson	-0.0870247	-1.20095	0.23127	0.60017	no	no
lvesv_mod_biplane_126	SE 28:2	pearson	0.118705	1.64355	0.10193	0.60017	no	no
lvesv_mod_biplane_126	SE 29:1	pearson	0.1021	1.41102	0.15988	0.60017	no	no
lvesv_mod_biplane_126	SE 29:2	pearson	-0.0831652	-1.14731	0.2527	0.60017	no	no
lvesv_mod_biplane_126	TG	pearson	-0.0921563	-1.27235	0.20481	0.60017	no	no
epic_basal_anterior_1620	DG	pearson	-0.0888583	-1.22645	0.22155	0.60136	no	no
a2c_mr_jet_area_375	LPE	pearson	-0.134642	-1.86803	0.0633	0.6014	no	no
myo_basal_inferolateral_1723	PE	pearson	0.0597586	0.823015	0.41154	0.60148	no	no
law_a2c_s_317	CE	pearson	0.0556629	0.766426	0.44438	0.60309	no	no
cw_vmean_342	CE	pearson	-0.0595755	-0.820485	0.41297	0.60358	no	no
cw_vmean_342	Cer	pearson	-0.0943242	-1.30255	0.19431	0.60358	no	no
cw_vmean_342	CL	pearson	-0.0611309	-0.841986	0.40086	0.60358	no	no
cw_vmean_342	LPC	pearson	-0.0668315	-0.92084	0.35831	0.60358	no	no
cw_vmean_342	PC	pearson	-0.0608933	-0.838701	0.4027	0.60358	no	no
cw_vmean_342	PE	pearson	-0.0648062	-0.892815	0.37309	0.60358	no	no
cw_vmean_342	PI	pearson	0.0637379	0.878037	0.38104	0.60358	no	no
cw_vmean_342	SE 27:2	pearson	-0.0753967	-1.03949	0.2999	0.60358	no	no
cw_vmean_342	SE 28:2	pearson	-0.0854299	-1.17878	0.23997	0.60358	no	no
lvedv_a_l_a2c_303	CE	pearson	0.0771464	1.06376	0.2888	0.60427	no	no
lvedv_a_l_a2c_303	DG	pearson	0.0790727	1.09048	0.27689	0.60427	no	no
lvedv_a_l_a2c_303	LPC	pearson	0.0726305	1.00115	0.31804	0.60427	no	no
ra_ld_a4c_337	SE 27:2	pearson	0.0679161	0.935852	0.35054	0.60548	no	no
r_1343	CE	pearson	0.0678926	0.935528	0.35071	0.60577	no	no
ivc_min_200	LPC	pearson	0.0553982	0.762771	0.44655	0.60603	no	no
lvp_ws_339	PS	pearson	0.067865	0.935146	0.35091	0.60611	no	no
lvedv_mod_a2c_21	CL	pearson	-0.108499	-1.50048	0.13516	0.60738	no	no
lvedv_mod_a2c_21	TG	pearson	-0.102111	-1.41118	0.15984	0.60738	no	no
periproc_age	NAE	pearson	-0.143469	-1.993	0.0477	0.60783	yes	no
periproc_age	PS	pearson	-0.134302	-1.86323	0.06398	0.60783	no	no
myo_basal_anterior_1720	SE 28:2	pearson	0.102069	1.41059	0.16001	0.60804	no	no
basal_inferolateral_motion_score_11472	NAE	pearson	0.0723241	0.996902	0.32009	0.60816	no	no
rvol_399	MG	pearson	0.0941969	1.30078	0.19492	0.60878	no	no
rvol_399	SE 29:1	pearson	0.101291	1.39973	0.16323	0.60878	no	no
rvol_399	SE 29:2	pearson	0.0883374	1.21921	0.22429	0.60878	no	no
epic_basal_anteroseptal_1621	Cer	pearson	0.0947564	1.30857	0.19227	0.60885	no	no
epic_mid_inferoseptal_1628	MG	pearson	0.134187	1.8616	0.06421	0.61002	no	no
raedv_a_l_a4c_307	DG	pearson	-0.0549692	-0.756846	0.45008	0.61083	no	no
mv_e_101	CE	pearson	0.0946632	1.30727	0.19271	0.61139	no	no
mv_e_101	Cer	pearson	0.0985698	1.36174	0.1749	0.61139	no	no
mv_e_101	DG	pearson	-0.0885336	-1.22193	0.22325	0.61139	no	no
mv_e_101	MG	pearson	0.0942194	1.30109	0.19481	0.61139	no	no
mv_e_101	PS	pearson	-0.0958228	-1.32344	0.18729	0.61139	no	no
mv_e_101	SE 29:1	pearson	0.0881551	1.21667	0.22525	0.61139	no	no
mv_e_101	CL	pearson	-0.0658775	-0.907637	0.36523	0.61219	no	no
mv_e_101	LPC	pearson	-0.0566431	-0.779966	0.43639	0.61219	no	no
mv_e_101	LPE	pearson	-0.049984	-0.688027	0.49228	0.61219	no	no
mv_e_101	NAE	pearson	-0.05353	-0.736972	0.46205	0.61219	no	no
mv_e_101	PC	pearson	-0.0681288	-0.938797	0.34903	0.61219	no	no
mv_e_101	SE 27:2	pearson	0.0657969	0.906522	0.36581	0.61219	no	no
mv_e_101	SE 28:2	pearson	0.0473351	0.651481	0.51553	0.61219	no	no
mv_e_101	SM	pearson	0.058688	0.80822	0.41998	0.61219	no	no
mv_e_101	TG	pearson	-0.0726952	-1.00205	0.3176	0.61219	no	no
ra_area_a4c_d_336	SE 29:1	pearson	0.0629852	0.867626	0.3867	0.61227	no	no
av_at_364	Cer	pearson	-0.0892679	-1.23215	0.21942	0.61244	no	no
av_at_364	DG	pearson	-0.0913615	-1.26129	0.20876	0.61244	no	no
av_at_364	LPC	pearson	0.0880818	1.21565	0.22563	0.61244	no	no
av_at_364	PS	pearson	-0.102001	-1.40963	0.16029	0.61244	no	no
av_at_364	SE 27:2	pearson	-0.0927825	-1.28107	0.20174	0.61244	no	no
av_at_364	SE 29:2	pearson	-0.118364	-1.63875	0.10293	0.61244	no	no
av_at_364	SM	pearson	0.0981194	1.35546	0.17689	0.61244	no	no
rv_a_192	PC	pearson	-0.0546971	-0.753088	0.45233	0.61388	no	no
lal_a2c_s_18	CE	pearson	0.0642683	0.885374	0.37708	0.61495	no	no
lal_a2c_s_18	NAE	pearson	0.0585901	0.806867	0.42076	0.61495	no	no
lal_a2c_s_18	SE 29:2	pearson	-0.0618593	-0.852057	0.39526	0.61495	no	no
basal_anteroseptal_motion_score_11471	Cer	pearson	0.085064	1.17369	0.242	0.61584	no	no
basal_anteroseptal_motion_score_11471	PI	pearson	0.0928192	1.28159	0.20156	0.61584	no	no
basal_anteroseptal_motion_score_11471	TG	pearson	-0.0820233	-1.13145	0.2593	0.61584	no	no
lvedv_a_l_a2c_303	NAE	pearson	0.0669875	0.922999	0.35718	0.61695	no	no
a3c_lvi_ds_3029	CE	pearson	0.0860817	1.18784	0.23639	0.61753	no	no
a3c_lvi_ds_3029	Cer	pearson	0.06842	0.942828	0.34697	0.61753	no	no
a3c_lvi_ds_3029	CL	pearson	-0.121542	-1.68341	0.09395	0.61753	no	no
a3c_lvi_ds_3029	DG	pearson	0.0810462	1.11788	0.26504	0.61753	no	no
a3c_lvi_ds_3029	LPC	pearson	0.0575735	0.79282	0.42888	0.61753	no	no
a3c_lvi_ds_3029	MG	pearson	0.0807415	1.11365	0.26684	0.61753	no	no
a3c_lvi_ds_3029	NAE	pearson	0.0744705	1.02665	0.3059	0.61753	no	no
a3c_lvi_ds_3029	PC	pearson	0.0543727	0.748608	0.45502	0.61753	no	no
a3c_lvi_ds_3029	SE 28:2	pearson	0.0929749	1.28375	0.2008	0.61753	no	no
a3c_lvi_ds_3029	SE 29:1	pearson	0.0797476	1.09985	0.2728	0.61753	no	no
a3c_lvi_ds_3029	SE 29:2	pearson	-0.0919963	-1.27013	0.2056	0.61753	no	no
a3c_lvi_ds_3029	SM	pearson	-0.061384	-0.845485	0.39891	0.61753	no	no
a3c_lvi_ds_3029	TG	pearson	-0.060505	-0.833334	0.40571	0.61753	no	no
mid_inferolateral_motion_score_11474	SE 29:1	pearson	0.0625339	0.861385	0.39012	0.61769	no	no
apical_inferoseptal_motion_score_11436	CE	pearson	0.0669137	0.921978	0.35772	0.61787	no	no
apical_inferoseptal_motion_score_11436	PE	pearson	0.0690638	0.951742	0.34244	0.61787	no	no
apical_inferoseptal_motion_score_11436	SE 28:2	pearson	0.0853506	1.17767	0.24041	0.61787	no	no
apical_inferoseptal_motion_score_11436	SE 29:1	pearson	0.0823852	1.13647	0.2572	0.61787	no	no
apical_inferoseptal_motion_score_11436	SM	pearson	-0.0794719	-1.09602	0.27446	0.61787	no	no
apical_inferoseptal_motion_score_11436	TG	pearson	-0.0761828	-1.05039	0.29488	0.61787	no	no
dec_t_97	MG	pearson	-0.0941342	-1.2999	0.19522	0.61819	no	no
lv_apex_to_basal_strain_ratio_1267	PE	pearson	0.094033	1.29849	0.1957	0.61972	no	no
pv_vmean_159	LPC	pearson	-0.101316	-1.40007	0.16313	0.6199	no	no
myo_basal_anterolateral_1725	CE	pearson	0.0838748	1.15717	0.24867	0.62019	no	no
myo_basal_anterolateral_1725	LPC	pearson	0.109144	1.50951	0.13284	0.62019	no	no
myo_basal_anterolateral_1725	MG	pearson	0.0855719	1.18075	0.23919	0.62019	no	no
myo_basal_anterolateral_1725	NAE	pearson	0.0817095	1.12709	0.26113	0.62019	no	no
myo_basal_anterolateral_1725	SE 28:2	pearson	0.092182	1.27271	0.20468	0.62019	no	no
myo_basal_anterolateral_1725	SE 29:1	pearson	0.083315	1.14939	0.25185	0.62019	no	no
myo_basal_inferoseptal_1724	LPC	pearson	0.111119	1.53716	0.12593	0.62047	no	no
myo_basal_inferoseptal_1724	LPE	pearson	0.100421	1.38758	0.1669	0.62047	no	no
myo_basal_inferoseptal_1724	MG	pearson	0.0939832	1.2978	0.19594	0.62047	no	no
myo_basal_inferoseptal_1724	PC	pearson	0.109784	1.51846	0.13057	0.62047	no	no
myo_basal_inferoseptal_1724	PE	pearson	0.0958888	1.32436	0.18698	0.62047	no	no
lal_a4c_s_57	SM	pearson	-0.101227	-1.39883	0.1635	0.62131	no	no
e_mean_109	CE	pearson	0.0939161	1.29687	0.19626	0.62149	no	no
e_mean_109	CL	pearson	-0.106508	-1.47261	0.14252	0.62149	no	no
e_mean_109	NAE	pearson	0.0954168	1.31778	0.18917	0.62149	no	no
e_mean_109	PS	pearson	-0.0968589	-1.33788	0.18254	0.62149	no	no
rv_inflow_tr_vena_contracta_393	PE	pearson	0.0665894	0.917489	0.36006	0.62191	no	no
e_lateral_108	PI	pearson	0.0649601	0.894944	0.37196	0.62321	no	no
e_lateral_108	SE 28:2	pearson	0.0578814	0.797075	0.42641	0.62321	no	no
e_lateral_108	SE 29:1	pearson	0.0626837	0.863457	0.38898	0.62321	no	no
e_lateral_108	SE 29:2	pearson	0.0593322	0.817122	0.41489	0.62321	no	no
e_lateral_108	SM	pearson	-0.0596465	-0.821466	0.41242	0.62321	no	no
epic_mid_inferolateral_1630	SM	pearson	0.0814518	1.12351	0.26265	0.62378	no	no
apical_inferolateral_motion_score_11475	NAE	pearson	0.0426056	0.586262	0.5584	0.62409	no	no
pv_pmean_161	CAR	pearson	-0.148314	-2.06178	0.0406	0.62413	yes	no
pv_pmean_161	NAE	pearson	-0.11528	-1.59547	0.11228	0.62413	no	no
pv_pmean_161	PC	pearson	-0.10955	-1.51519	0.1314	0.62413	no	no
pv_pmean_161	SE 29:2	pearson	0.115874	1.60381	0.11043	0.62413	no	no
rv_lv_ratio_348	DG	pearson	-0.133437	-1.85101	0.06573	0.62442	no	no
rv_lv_ratio_348	PS	pearson	-0.142659	-1.98151	0.04898	0.62442	yes	no
lvi_ds_145	CL	pearson	-0.119852	-1.65965	0.09864	0.62474	no	no
rv_4cls_288	SE 28:2	pearson	0.0759371	1.04699	0.29644	0.62583	no	no
apical_inferoseptal_1436	CL	pearson	-0.0947519	-1.30851	0.19229	0.62659	no	no
apical_inferoseptal_1436	MG	pearson	0.112852	1.56143	0.1201	0.62659	no	no
apical_inferoseptal_1436	PS	pearson	-0.108397	-1.49904	0.13553	0.62659	no	no
apical_inferoseptal_1436	SE 29:2	pearson	-0.0935802	-1.29218	0.19787	0.62659	no	no
apical_inferoseptal_1436	TG	pearson	-0.118662	-1.64294	0.10206	0.62659	no	no
mv_e_101	PI	pearson	0.0422387	0.581205	0.56179	0.62789	no	no
la_reservoir_1419	CE	pearson	-0.0788179	-1.08695	0.27844	0.62798	no	no
la_reservoir_1419	MG	pearson	-0.0962332	-1.32916	0.1854	0.62798	no	no
la_reservoir_1419	PC	pearson	-0.081651	-1.12628	0.26148	0.62798	no	no
la_reservoir_1419	PE	pearson	-0.0709373	-0.977689	0.32948	0.62798	no	no
la_reservoir_1419	PI	pearson	-0.0778948	-1.07414	0.28413	0.62798	no	no
la_reservoir_1419	SE 28:2	pearson	-0.0707855	-0.975587	0.33052	0.62798	no	no
rvot_prox_176	PC	pearson	0.060232	0.829559	0.40783	0.62837	no	no
rvot_prox_176	PI	pearson	0.0518168	0.713322	0.47653	0.62837	no	no
rvot_prox_176	SE 27:2	pearson	-0.0495464	-0.681988	0.49608	0.62837	no	no
rvot_prox_176	SE 29:1	pearson	-0.0508761	-0.700337	0.48458	0.62837	no	no
law_a2c_d_316	MG	pearson	0.0551334	0.759113	0.44873	0.63093	no	no
law_a2c_d_316	NAE	pearson	0.0531913	0.732296	0.46489	0.63093	no	no
epic_basal_anterior_1620	MG	pearson	0.080922	1.11615	0.26577	0.63121	no	no
a4c_la_circ_s_538	Cer	pearson	0.103053	1.42432	0.156	0.63169	no	no
a4c_la_circ_s_538	DG	pearson	-0.100578	-1.38977	0.16623	0.63169	no	no
lv_gls_166	CE	pearson	0.0817983	1.12832	0.26061	0.63174	no	no
lv_gls_166	Cer	pearson	0.0812343	1.12049	0.26393	0.63174	no	no
lv_gls_166	LPC	pearson	0.0704974	0.971596	0.33249	0.63174	no	no
lv_gls_166	NAE	pearson	0.0719699	0.991994	0.32247	0.63174	no	no
lv_gls_166	SE 28:2	pearson	0.0983845	1.35916	0.17572	0.63174	no	no
lv_gls_166	SE 29:1	pearson	0.0721575	0.994595	0.32121	0.63174	no	no
lv_gls_166	SE 29:2	pearson	-0.074794	-1.03114	0.30379	0.63174	no	no
lv_gls_166	TG	pearson	-0.117354	-1.62457	0.10592	0.63174	no	no
basal_anterior_motion_score_11453	CE	pearson	0.0955806	1.32006	0.18841	0.6319	no	no
basal_anterior_motion_score_11453	PI	pearson	0.101794	1.40674	0.16115	0.6319	no	no
basal_anterior_motion_score_11453	SE 28:2	pearson	0.0867406	1.197	0.23281	0.6319	no	no
basal_anterior_motion_score_11453	SE 29:1	pearson	0.090993	1.25616	0.21061	0.6319	no	no
basal_anterior_motion_score_11453	TG	pearson	-0.0992514	-1.37125	0.17192	0.6319	no	no
la_a_l_a2c_d_314	SE 29:2	pearson	-0.0454776	-0.625861	0.53216	0.63194	no	no
la_a_l_a2c_d_314	LPE	pearson	-0.0417704	-0.574749	0.56614	0.63275	no	no
a3c_lv_myo_gls_1902	CE	pearson	0.0594649	0.818956	0.41384	0.63319	no	no
a3c_lv_myo_gls_1902	PC	pearson	0.0529929	0.729557	0.46656	0.63319	no	no
a3c_lv_myo_gls_1902	PI	pearson	0.0569923	0.78479	0.43356	0.63319	no	no
a3c_lv_myo_gls_1902	PS	pearson	0.0554095	0.762926	0.44646	0.63319	no	no
a3c_lv_myo_gls_1902	TG	pearson	-0.0687095	-0.946837	0.34493	0.63319	no	no
a2c_la_circ_d_535	LPC	pearson	0.0453516	0.624124	0.5333	0.63329	no	no
a2c_la_circ_d_535	SE 29:2	pearson	-0.0416075	-0.572504	0.56766	0.63444	no	no
csa_lvot_167	CL	pearson	-0.0528692	-0.727849	0.46761	0.63461	no	no
labpre_ntprobnp	Cer	pearson	0.100395	1.38722	0.16701	0.63464	no	no
pv_pmean_161	LPC	pearson	-0.0930111	-1.28426	0.20062	0.63531	no	no
pv_pmean_161	LPE	pearson	-0.100064	-1.38259	0.16842	0.63531	no	no
epic_apical_anteroseptal_1635	TG	pearson	-0.108867	-1.50562	0.13383	0.63571	no	no
rv_lv_ratio_348	MG	pearson	0.0935808	1.29219	0.19787	0.63589	no	no
rv_lv_ratio_348	NAE	pearson	-0.0929734	-1.28373	0.20081	0.63589	no	no
rv_lv_ratio_348	SE 29:2	pearson	-0.100321	-1.38617	0.16733	0.63589	no	no
rv_lv_ratio_348	SM	pearson	0.103834	1.43524	0.15287	0.63589	no	no
lv_a_l_a2c_s_310	CE	pearson	0.0929626	1.28358	0.20086	0.63606	no	no
lv_a_l_a2c_s_310	SE 29:1	pearson	0.108725	1.50364	0.13434	0.63606	no	no
lv_a_l_a2c_s_310	SE 29:2	pearson	-0.100196	-1.38443	0.16786	0.63606	no	no
rvot_vti_279	PS	pearson	0.0973797	1.34514	0.18019	0.63623	no	no
rvot_vti_279	SE 28:2	pearson	-0.0929514	-1.28343	0.20091	0.63623	no	no
rvot_vti_279	TG	pearson	0.10158	1.40376	0.16203	0.63623	no	no
mid_inferolateral_1430	MG	pearson	0.119206	1.65059	0.10048	0.6364	no	no
rv_basal_lateral_294	SE 28:2	pearson	-0.0497415	-0.68468	0.49438	0.63689	no	no
rv_basal_lateral_294	SE 29:1	pearson	-0.048776	-0.671359	0.50281	0.63689	no	no
d2_lves_673	DG	pearson	0.132768	1.84157	0.06711	0.6375	no	no
ra_ld_a4c_337	CL	pearson	-0.0566619	-0.780225	0.43623	0.63757	no	no
ra_ld_a4c_337	SE 29:1	pearson	0.0608795	0.838511	0.4028	0.63757	no	no
d2_lves_673	CL	pearson	-0.108757	-1.50408	0.13423	0.63759	no	no
d2_lves_673	MG	pearson	0.11241	1.55524	0.12156	0.63759	no	no
rvi_dd_basal_65	MG	pearson	0.119129	1.64949	0.10071	0.63781	no	no
epic_mid_inferoseptal_1628	CE	pearson	0.112937	1.56262	0.11981	0.63795	no	no
epic_mid_inferoseptal_1628	Cer	pearson	0.108736	1.50378	0.13431	0.63795	no	no
a2c_la_circ_d_535	NAE	pearson	0.0377094	0.518787	0.60452	0.6381	no	no
rv_area_a4c_s_67	CE	pearson	0.100147	1.38375	0.16807	0.63866	no	no
rv_area_a4c_s_67	LPC	pearson	0.105686	1.46113	0.14564	0.63866	no	no
mv_a_99	CE	pearson	-0.088606	-1.22294	0.22287	0.63873	no	no
mv_a_99	Cer	pearson	-0.0728806	-1.00461	0.31637	0.63873	no	no
mv_a_99	DG	pearson	-0.0732539	-1.00979	0.31389	0.63873	no	no
mv_a_99	LPC	pearson	-0.0600559	-0.827125	0.40921	0.63873	no	no
mv_a_99	LPE	pearson	-0.0941601	-1.30026	0.19509	0.63873	no	no
mv_a_99	PC	pearson	-0.0554403	-0.763353	0.4462	0.63873	no	no
mv_a_99	PE	pearson	-0.0448455	-0.617145	0.53788	0.63873	no	no
mv_a_99	PI	pearson	-0.0673093	-0.927454	0.35487	0.63873	no	no
mv_a_99	SE 27:2	pearson	-0.0694164	-0.956625	0.33998	0.63873	no	no
mv_a_99	SE 28:2	pearson	-0.0581578	-0.800893	0.4242	0.63873	no	no
mv_a_99	SE 29:1	pearson	-0.0477206	-0.656797	0.51211	0.63873	no	no
mv_a_99	SE 29:2	pearson	-0.0523651	-0.72089	0.47187	0.63873	no	no
mv_a_99	SM	pearson	0.0452736	0.623048	0.534	0.63873	no	no
mv_a_99	TG	pearson	0.0848371	1.17054	0.24326	0.63873	no	no
la_reservoir_1419	SE 27:2	pearson	-0.0651667	-0.897802	0.37043	0.63984	no	no
apical_anterolateral_motion_score_11437	SE 29:2	pearson	-0.118972	-1.64729	0.10116	0.6402	no	no
apical_anterolateral_motion_score_11437	TG	pearson	-0.108605	-1.50195	0.13478	0.6402	no	no
a2c_lv_wmsi_2102	TG	pearson	-0.118988	-1.64752	0.10111	0.64038	no	no
lvsv_mod_biplane_128	CAR	pearson	0.132602	1.83922	0.06745	0.6408	no	no
rvi_dd_basal_65	Cer	pearson	0.108522	1.50079	0.13508	0.64162	no	no
lal_a2c_s_18	CL	pearson	0.0477519	0.657229	0.51183	0.64209	no	no
lal_a2c_s_18	SE 27:2	pearson	0.0452126	0.622207	0.53456	0.64209	no	no
lal_a2c_s_18	SE 28:2	pearson	0.0445348	0.612861	0.54071	0.64209	no	no
epic_mid_anterolateral_1631	MG	pearson	0.108826	1.50505	0.13398	0.64373	no	no
epic_mid_anterolateral_1631	PS	pearson	-0.11554	-1.59913	0.11146	0.64373	no	no
epic_mid_anterolateral_1631	SE 28:2	pearson	0.108399	1.49908	0.13552	0.64373	no	no
cw_mr_pmax_4008	CAR	pearson	0.153572	2.13662	0.03392	0.64439	yes	no
laedv_mod_a2c_312	LPE	pearson	-0.0406259	-0.558975	0.57684	0.6447	no	no
pv_vti_162	LPC	pearson	-0.0912847	-1.26022	0.20914	0.64547	no	no
pv_vti_162	LPE	pearson	-0.0858229	-1.18424	0.23781	0.64547	no	no
pv_vti_162	NAE	pearson	-0.0944102	-1.30375	0.1939	0.64547	no	no
rv_basal_septal_295	CAR	pearson	0.108271	1.49729	0.13599	0.64594	no	no
rv_basal_septal_295	DG	pearson	-0.109844	-1.5193	0.13036	0.64594	no	no
rv_basal_septal_295	PI	pearson	0.121352	1.68073	0.09447	0.64594	no	no
a3c_lv_epic_gls_1802	Cer	pearson	0.0937471	1.29451	0.19707	0.64633	no	no
a3c_lv_epic_gls_1802	DG	pearson	-0.0943136	-1.3024	0.19436	0.64633	no	no
a3c_lv_epic_gls_1802	PE	pearson	0.108151	1.4956	0.13642	0.64633	no	no
a3c_lv_epic_gls_1802	SE 29:2	pearson	-0.0922998	-1.27435	0.2041	0.64633	no	no
lv_long_a3c_s_3027	CE	pearson	0.0857596	1.18336	0.23815	0.64642	no	no
lv_long_a3c_s_3027	Cer	pearson	0.106993	1.4794	0.1407	0.64642	no	no
lv_long_a3c_s_3027	CL	pearson	-0.0902133	-1.24531	0.21456	0.64642	no	no
lv_long_a3c_s_3027	LPC	pearson	0.0876873	1.21016	0.22773	0.64642	no	no
lv_long_a3c_s_3027	SE 28:2	pearson	0.098638	1.36269	0.1746	0.64642	no	no
lv_long_a3c_s_3027	SE 29:1	pearson	0.0964787	1.33258	0.18427	0.64642	no	no
basal_anteroseptal_1421	SE 29:2	pearson	-0.0922322	-1.27341	0.20444	0.64738	no	no
a_septal_115	CE	pearson	-0.132221	-1.83384	0.06825	0.64837	no	no
a4c_la_reservoir_1415	MG	pearson	-0.132208	-1.83365	0.06828	0.64865	no	no
myo_basal_inferolateral_1723	NAE	pearson	0.0516158	0.710547	0.47824	0.64904	no	no
raes_vi_mod_a4c_61	LPE	pearson	0.0515068	0.709042	0.47917	0.65031	no	no
av_ai_361	MG	pearson	-0.091969	-1.26975	0.20574	0.6515	no	no
ivs_ds_341	LPC	pearson	-0.107887	-1.49191	0.13739	0.6526	no	no
cw_mr_density_4011	DG	pearson	0.0570895	0.786133	0.43277	0.6529	no	no
cw_mr_density_4011	SE 28:2	pearson	-0.0553772	-0.762481	0.44672	0.6529	no	no
rv_inflow_tr_vena_contracta_393	PC	pearson	-0.0595921	-0.820715	0.41284	0.65367	no	no
lvot_148	LPE	pearson	0.0823848	1.13647	0.2572	0.65457	no	no
lvot_148	PC	pearson	0.078341	1.08033	0.28137	0.65457	no	no
lvot_148	SE 29:2	pearson	0.0738341	1.01783	0.31006	0.65457	no	no
a4c_tr_jet_area_369	CE	pearson	0.0952119	1.31492	0.19013	0.65665	no	no
a4c_tr_jet_area_369	CL	pearson	-0.0784565	-1.08193	0.28066	0.65665	no	no
a4c_tr_jet_area_369	LPC	pearson	-0.059359	-0.817493	0.41468	0.65665	no	no
a4c_tr_jet_area_369	LPE	pearson	-0.0594478	-0.81872	0.41398	0.65665	no	no
a4c_tr_jet_area_369	MG	pearson	0.0636416	0.876705	0.38176	0.65665	no	no
a4c_tr_jet_area_369	PE	pearson	-0.0550659	-0.758182	0.44929	0.65665	no	no
a4c_tr_jet_area_369	PI	pearson	-0.0573938	-0.790337	0.43032	0.65665	no	no
a4c_tr_jet_area_369	SE 27:2	pearson	0.0769572	1.06113	0.28998	0.65665	no	no
a4c_tr_jet_area_369	SE 28:2	pearson	0.0880722	1.21552	0.22569	0.65665	no	no
a4c_tr_jet_area_369	SE 29:1	pearson	0.0982902	1.35784	0.17613	0.65665	no	no
a4c_tr_jet_area_369	SE 29:2	pearson	0.0920634	1.27106	0.20527	0.65665	no	no
a4c_tr_jet_area_369	SM	pearson	0.0780991	1.07697	0.28286	0.65665	no	no
a4c_tr_jet_area_369	TG	pearson	-0.0737797	-1.01708	0.31042	0.65665	no	no
lv_as_a2c_20	CE	pearson	0.0882308	1.21772	0.22485	0.65678	no	no
lv_as_a2c_20	SE 29:2	pearson	-0.0988568	-1.36575	0.17364	0.65678	no	no
lv_as_a2c_20	TG	pearson	-0.0850683	-1.17375	0.24197	0.65678	no	no
myo_basal_inferoseptal_1724	CAR	pearson	0.080876	1.11552	0.26605	0.65837	no	no
myo_basal_inferoseptal_1724	PI	pearson	0.0790201	1.08975	0.27721	0.65837	no	no
rvot_dist_177	SE 29:1	pearson	0.0507628	0.698774	0.48555	0.65896	no	no
rvot_vmax_362	CAR	pearson	-0.070773	-0.975413	0.3306	0.65963	no	no
rvot_vmax_362	Cer	pearson	-0.0706059	-0.973099	0.33175	0.65963	no	no
rvot_vmax_362	CL	pearson	0.0897922	1.23945	0.21672	0.65963	no	no
rvot_vmax_362	PI	pearson	-0.0684571	-0.943342	0.34671	0.65963	no	no
rvot_vmax_362	SE 28:2	pearson	-0.0683914	-0.942432	0.34717	0.65963	no	no
rvot_vmax_362	SM	pearson	-0.0695835	-0.95894	0.33881	0.65963	no	no
basal_anterolateral_1425	CE	pearson	0.0724677	0.998893	0.31912	0.65971	no	no
basal_anterolateral_1425	LPC	pearson	0.110489	1.52834	0.1281	0.65971	no	no
basal_anterolateral_1425	MG	pearson	0.0912716	1.26004	0.20921	0.65971	no	no
basal_anterolateral_1425	NAE	pearson	0.077099	1.0631	0.28909	0.65971	no	no
basal_anterolateral_1425	PC	pearson	0.080417	1.10914	0.26878	0.65971	no	no
basal_anterolateral_1425	PI	pearson	0.0683856	0.942353	0.34722	0.65971	no	no
basal_anterolateral_1425	SE 28:2	pearson	0.0841335	1.16076	0.2472	0.65971	no	no
basal_anterolateral_1425	SE 29:1	pearson	0.0725481	1.00001	0.31859	0.65971	no	no
rwt_150	LPC	pearson	-0.0879794	-1.21423	0.22618	0.66009	no	no
rwt_150	SM	pearson	0.088162	1.21677	0.22521	0.66009	no	no
rwt_150	TG	pearson	0.0848493	1.17071	0.24319	0.66009	no	no
rv_area_a4c_s_67	PC	pearson	0.0914185	1.26208	0.20847	0.66017	no	no
pw_mv_vti_266	LPC	pearson	-0.0547733	-0.754141	0.4517	0.66018	no	no
lvp_ws_339	PI	pearson	0.0577908	0.795822	0.42713	0.66073	no	no
lvp_ws_339	SE 27:2	pearson	-0.0547283	-0.753519	0.45208	0.66073	no	no
pw_mv_vti_266	CL	pearson	0.0427665	0.588481	0.55691	0.66133	no	no
pw_mv_vti_266	PE	pearson	-0.0490005	-0.674456	0.50085	0.66133	no	no
pw_mv_vti_266	PI	pearson	0.0448247	0.616858	0.53807	0.66133	no	no
la_area_a4c_s_53	CE	pearson	0.0733913	1.01169	0.31298	0.66208	no	no
la_area_a4c_s_53	LPC	pearson	0.0659009	0.907961	0.36506	0.66208	no	no
la_area_a4c_s_53	PC	pearson	0.0671312	0.924988	0.35615	0.66208	no	no
la_area_a4c_s_53	SE 27:2	pearson	0.082908	1.14373	0.25418	0.66208	no	no
la_area_a4c_s_53	SE 28:2	pearson	0.0881057	1.21598	0.22551	0.66208	no	no
la_area_a4c_s_53	SM	pearson	-0.0634351	-0.873848	0.38331	0.66208	no	no
ivs_ds_341	PC	pearson	-0.0987127	-1.36374	0.17427	0.66224	no	no
lvesv_a_l_a3c_3033	CE	pearson	0.110948	1.53475	0.12652	0.66312	no	no
lvesv_a_l_a3c_3033	CL	pearson	-0.1028	-1.42079	0.15703	0.66312	no	no
lvesv_a_l_a3c_3033	SE 28:2	pearson	0.0988009	1.36497	0.17389	0.66312	no	no
lvesv_a_l_a3c_3033	SE 29:1	pearson	0.0986598	1.363	0.1745	0.66312	no	no
a3c_lv_gls_1402	PI	pearson	0.0503915	0.69365	0.48875	0.66331	no	no
a3c_lv_gls_1402	SE 27:2	pearson	0.0525459	0.723387	0.47034	0.66331	no	no
rwt_150	CL	pearson	0.058816	0.809989	0.41897	0.66336	no	no
rwt_150	MG	pearson	-0.0598592	-0.824406	0.41075	0.66336	no	no
rwt_150	SE 28:2	pearson	-0.0705246	-0.971973	0.33231	0.66336	no	no
rwt_150	SE 29:1	pearson	-0.0649391	-0.894653	0.37211	0.66336	no	no
rwt_150	SE 29:2	pearson	-0.0653462	-0.900286	0.36911	0.66336	no	no
a_septal_115	SE 27:2	pearson	-0.117665	-1.62895	0.10499	0.66494	no	no
mv_edur_532	CE	pearson	-0.0735081	-1.01331	0.31221	0.66544	no	no
mv_edur_532	PC	pearson	-0.073055	-1.00703	0.31521	0.66544	no	no
a2c_mr_jet_ratio_367	CAR	pearson	0.10619	1.46818	0.14372	0.66644	no	no
a2c_mr_jet_ratio_367	Cer	pearson	-0.0700842	-0.965873	0.33534	0.66644	no	no
a2c_mr_jet_ratio_367	CL	pearson	-0.0788544	-1.08745	0.27822	0.66644	no	no
a2c_mr_jet_ratio_367	DG	pearson	0.127122	1.76193	0.0797	0.66644	no	no
a2c_mr_jet_ratio_367	LPC	pearson	-0.0665664	-0.917171	0.36022	0.66644	no	no
a2c_mr_jet_ratio_367	LPE	pearson	-0.111452	-1.54182	0.12479	0.66644	no	no
a2c_mr_jet_ratio_367	NAE	pearson	-0.0649792	-0.895208	0.37181	0.66644	no	no
a2c_mr_jet_ratio_367	PE	pearson	-0.0952637	-1.31564	0.18989	0.66644	no	no
a2c_mr_jet_ratio_367	SE 28:2	pearson	-0.0630997	-0.869209	0.38584	0.66644	no	no
a2c_mr_jet_ratio_367	SE 29:2	pearson	-0.0731665	-1.00858	0.31447	0.66644	no	no
a2c_mr_jet_ratio_367	TG	pearson	-0.0735759	-1.01425	0.31176	0.66644	no	no
ra_area_a4c_d_336	CL	pearson	-0.0422464	-0.581311	0.56172	0.66705	no	no
ra_area_a4c_d_336	DG	pearson	-0.0434729	-0.59822	0.55041	0.66705	no	no
ra_area_a4c_d_336	LPE	pearson	0.0460097	0.6332	0.52737	0.66705	no	no
ra_area_a4c_d_336	TG	pearson	0.0509503	0.701361	0.48394	0.66705	no	no
lvei_in_diastole_674	CAR	pearson	0.0904925	1.24919	0.21314	0.6686	no	no
lvei_in_diastole_674	CE	pearson	0.0856454	1.18177	0.23878	0.6686	no	no
lvei_in_diastole_674	PE	pearson	-0.0915461	-1.26386	0.20784	0.6686	no	no
lvei_in_diastole_674	PI	pearson	-0.0783179	-1.08001	0.28151	0.6686	no	no
lvei_in_diastole_674	SE 27:2	pearson	0.0813409	1.12197	0.2633	0.6686	no	no
lvei_in_diastole_674	SE 28:2	pearson	0.107776	1.49036	0.1378	0.6686	no	no
lvei_in_diastole_674	SE 29:1	pearson	0.105704	1.46138	0.14557	0.6686	no	no
lvei_in_diastole_674	TG	pearson	-0.145376	-2.02005	0.04479	0.6686	yes	no
a2c_la_reservoir_1412	PC	pearson	-0.0842403	-1.16224	0.2466	0.66935	no	no
a2c_la_reservoir_1412	PS	pearson	-0.0901369	-1.24424	0.21495	0.66935	no	no
law_a2c_d_316	SE 29:2	pearson	-0.045816	-0.630528	0.52911	0.67021	no	no
pw_mv_vti_266	Cer	pearson	0.0382098	0.525682	0.59973	0.67028	no	no
myo_basal_anterolateral_1725	DG	pearson	-0.0627939	-0.864981	0.38815	0.67043	no	no
myo_basal_anterolateral_1725	PC	pearson	0.0666667	0.91856	0.3595	0.67043	no	no
myo_basal_anterolateral_1725	SM	pearson	0.0644349	0.887679	0.37584	0.67043	no	no
epic_mid_inferolateral_1630	CE	pearson	0.0693954	0.956334	0.34013	0.67078	no	no
epic_mid_inferolateral_1630	Cer	pearson	0.0633921	0.873254	0.38363	0.67078	no	no
epic_mid_inferolateral_1630	PI	pearson	0.0539009	0.742094	0.45895	0.67078	no	no
epic_mid_inferolateral_1630	SE 27:2	pearson	0.0591244	0.814251	0.41653	0.67078	no	no
epic_mid_inferolateral_1630	SE 29:1	pearson	0.0574367	0.790929	0.42998	0.67078	no	no
law_a2c_d_316	SM	pearson	-0.0418889	-0.576383	0.56504	0.67099	no	no
lvi_dd_143	SM	pearson	-0.106814	-1.4769	0.14137	0.67149	no	no
la_a_l_a4c_d_324	DG	pearson	-0.114227	-1.58071	0.11562	0.67171	no	no
la_a_l_a4c_d_324	PC	pearson	0.106802	1.47673	0.14141	0.67171	no	no
basal_anteroseptal_motion_score_11471	PC	pearson	0.0626405	0.862859	0.38931	0.67244	no	no
basal_anteroseptal_motion_score_11471	SE 27:2	pearson	0.0632636	0.871477	0.3846	0.67244	no	no
basal_anteroseptal_motion_score_11471	SE 29:2	pearson	-0.0674272	-0.929085	0.35403	0.67244	no	no
ivc_min_200	PE	pearson	0.0419851	0.577709	0.56415	0.67323	no	no
ivc_min_200	PI	pearson	0.0416858	0.573583	0.56693	0.67323	no	no
rv_s_193	SE 29:1	pearson	-0.0551566	-0.759434	0.44854	0.67351	no	no
rv_s_193	SE 29:2	pearson	0.0536768	0.739	0.46082	0.67351	no	no
raedv_a_l_a4c_307	CL	pearson	-0.0454034	-0.624838	0.53283	0.67492	no	no
mid_inferior_motion_score_11456	SE 28:2	pearson	0.0904678	1.24885	0.21327	0.67534	no	no
basal_anteroseptal_motion_score_11471	LPC	pearson	0.0578557	0.796719	0.42661	0.67547	no	no
rvol_399	CL	pearson	-0.0613809	-0.845441	0.39893	0.67549	no	no
rvol_399	PE	pearson	-0.0607638	-0.836911	0.4037	0.67549	no	no
rvol_399	PS	pearson	-0.0617646	-0.850748	0.39599	0.67549	no	no
rvol_399	SE 27:2	pearson	0.0728734	1.00451	0.31642	0.67549	no	no
rvol_399	TG	pearson	-0.0578541	-0.796697	0.42663	0.67549	no	no
apical_anteroseptal_motion_score_11476	MG	pearson	0.0838338	1.1566	0.2489	0.67558	no	no
rvot_dist_177	SE 28:2	pearson	0.045297	0.62337	0.53379	0.67614	no	no
lvmi	Cer	pearson	0.106521	1.47281	0.14247	0.67672	no	no
lvmi	DG	pearson	0.107696	1.48923	0.13809	0.67672	no	no
a4c_mr_jet_ratio_368	TG	pearson	-0.10652	-1.47279	0.14247	0.67674	no	no
e_e_mean_113	CAR	pearson	0.152092	2.11554	0.03569	0.67819	yes	no
mid_anteroseptal_motion_score_11473	SM	pearson	-0.0532359	-0.732912	0.46452	0.67891	no	no
tr_vti_274	MG	pearson	0.0574615	0.791273	0.42978	0.68048	no	no
lvedv_mod_a2c_21	SE 28:2	pearson	0.0834946	1.15188	0.25082	0.68081	no	no
lvedv_mod_a2c_21	SE 29:1	pearson	0.0855838	1.18091	0.23912	0.68081	no	no
lv_ad_a2c_19	CL	pearson	-0.0864241	-1.1926	0.23452	0.681	no	no
lv_ad_a2c_19	DG	pearson	0.0774753	1.06832	0.28674	0.681	no	no
lv_ad_a2c_19	SE 28:2	pearson	0.0779676	1.07515	0.28368	0.681	no	no
lv_ad_a2c_19	SE 29:1	pearson	0.0806622	1.11255	0.26732	0.681	no	no
lv_ad_a2c_19	SE 29:2	pearson	-0.115488	-1.59839	0.11163	0.681	no	no
lv_ad_a2c_19	TG	pearson	-0.085857	-1.18471	0.23762	0.681	no	no
e_a_ratio_98	LPE	pearson	0.0409523	0.563474	0.57378	0.68136	no	no
myo_basal_anterior_1720	MG	pearson	0.0900771	1.24341	0.21526	0.68165	no	no
lv_apex_to_basal_strain_ratio_1267	NAE	pearson	0.0834297	1.15098	0.25119	0.68181	no	no
apical_inferior_1434	MG	pearson	0.116735	1.61589	0.10779	0.68265	no	no
apical_inferior_1434	SE 28:2	pearson	0.124733	1.7283	0.08557	0.68265	no	no
rv_fac_178	PE	pearson	-0.08332	-1.14946	0.25182	0.68351	no	no
lvot_148	CE	pearson	0.0582898	0.802718	0.42315	0.6838	no	no
lvot_148	PI	pearson	-0.0558631	-0.769192	0.44274	0.6838	no	no
lvot_148	SE 28:2	pearson	0.0665757	0.9173	0.36015	0.6838	no	no
lvot_148	TG	pearson	-0.0528391	-0.727434	0.46786	0.6838	no	no
lvmi	CE	pearson	0.0623954	0.85947	0.39117	0.68408	no	no
lvmi	LPC	pearson	0.067483	0.929858	0.35363	0.68408	no	no
lvmi	MG	pearson	0.0571792	0.787372	0.43205	0.68408	no	no
lvmi	NAE	pearson	0.0746047	1.02851	0.30502	0.68408	no	no
lvmi	PC	pearson	0.0805422	1.11088	0.26803	0.68408	no	no
lvmi	PI	pearson	0.0721256	0.994152	0.32142	0.68408	no	no
lvmi	SE 28:2	pearson	0.0583749	0.803893	0.42247	0.68408	no	no
lvmi	SE 29:2	pearson	-0.0913453	-1.26106	0.20884	0.68408	no	no
apical_anterolateral_motion_score_11437	DG	pearson	0.0898944	1.24087	0.21619	0.68461	no	no
apical_anterolateral_motion_score_11437	PI	pearson	0.0905644	1.25019	0.21277	0.68461	no	no
lvesv_a_l_a3c_3033	Cer	pearson	0.0826816	1.14059	0.25548	0.68511	no	no
lvesv_a_l_a3c_3033	DG	pearson	0.0734827	1.01296	0.31237	0.68511	no	no
lvesv_a_l_a3c_3033	LPC	pearson	0.0527323	0.725959	0.46876	0.68511	no	no
lvesv_a_l_a3c_3033	MG	pearson	0.0762628	1.0515	0.29437	0.68511	no	no
lvesv_a_l_a3c_3033	PI	pearson	0.0587514	0.809095	0.41948	0.68511	no	no
lvesv_a_l_a3c_3033	SE 27:2	pearson	0.0611169	0.841792	0.40097	0.68511	no	no
lvesv_a_l_a3c_3033	SM	pearson	-0.0543664	-0.748521	0.45508	0.68511	no	no
lvesv_a_l_a3c_3033	TG	pearson	-0.0548908	-0.755763	0.45073	0.68511	no	no
lvesv_mod_a2c_24	Cer	pearson	0.0683247	0.941509	0.34765	0.68529	no	no
lvesv_mod_a2c_24	CL	pearson	-0.0616654	-0.849376	0.39675	0.68529	no	no
lvesv_mod_a2c_24	LPC	pearson	0.0733218	1.01073	0.31344	0.68529	no	no
lvesv_mod_a2c_24	PI	pearson	0.0679804	0.936742	0.35009	0.68529	no	no
lvesv_mod_a2c_24	SE 29:2	pearson	-0.076863	-1.05983	0.29058	0.68529	no	no
lvesv_mod_a2c_24	TG	pearson	-0.06393	-0.880694	0.3796	0.68529	no	no
lv_area_a3c_s_3020	CE	pearson	0.0790118	1.08964	0.27726	0.68535	no	no
lv_area_a3c_s_3020	Cer	pearson	0.0675454	0.930722	0.35318	0.68535	no	no
lv_area_a3c_s_3020	CL	pearson	-0.0813769	-1.12247	0.26309	0.68535	no	no
lv_area_a3c_s_3020	DG	pearson	0.0786242	1.08426	0.27963	0.68535	no	no
lv_area_a3c_s_3020	LPC	pearson	0.0547396	0.753676	0.45198	0.68535	no	no
lv_area_a3c_s_3020	MG	pearson	0.09743	1.34584	0.17997	0.68535	no	no
lv_area_a3c_s_3020	PI	pearson	0.0527134	0.725699	0.46892	0.68535	no	no
lv_area_a3c_s_3020	SE 28:2	pearson	0.0705832	0.972785	0.3319	0.68535	no	no
lv_area_a3c_s_3020	SE 29:1	pearson	0.0784062	1.08124	0.28097	0.68535	no	no
lv_area_a3c_s_3020	SE 29:2	pearson	-0.0542457	-0.746855	0.45608	0.68535	no	no
lv_area_a3c_s_3020	SM	pearson	-0.0570634	-0.785772	0.43299	0.68535	no	no
lv_area_a3c_s_3020	TG	pearson	-0.0680645	-0.937907	0.34949	0.68535	no	no
mid_anterior_motion_score_11455	CE	pearson	0.0987007	1.36357	0.17433	0.68611	no	no
mid_anterior_motion_score_11455	SE 29:1	pearson	0.111402	1.54112	0.12496	0.68611	no	no
mid_anterior_motion_score_11455	TG	pearson	-0.0972989	-1.34402	0.18055	0.68611	no	no
lvot_148	PE	pearson	-0.0483839	-0.665948	0.50626	0.68706	no	no
lvef_mod_biplane_125	SE 28:2	pearson	-0.0972376	-1.34316	0.18083	0.68716	no	no
a4c_mr_jet_area_376	Cer	pearson	0.0663347	0.913965	0.3619	0.68761	no	no
mid_anteroseptal_motion_score_11473	DG	pearson	0.040287	0.554305	0.58003	0.68804	no	no
mid_anteroseptal_motion_score_11473	LPE	pearson	-0.0470116	-0.647018	0.51841	0.68804	no	no
mid_anteroseptal_motion_score_11473	NAE	pearson	0.0365564	0.502903	0.61562	0.68804	no	no
mid_anteroseptal_motion_score_11473	PE	pearson	0.0437503	0.602043	0.54787	0.68804	no	no
raes_vi_mod_a4c_61	PE	pearson	0.040307	0.554581	0.57984	0.68856	no	no
raes_vi_mod_a4c_61	TG	pearson	0.0438285	0.603121	0.54715	0.68856	no	no
a4c_la_circ_d_539	DG	pearson	-0.105843	-1.46332	0.14504	0.68895	no	no
mv_edur_532	PS	pearson	0.0567845	0.78192	0.43524	0.68913	no	no
mv_edur_532	SE 29:1	pearson	-0.0661202	-0.910995	0.36346	0.68913	no	no
mv_edur_532	TG	pearson	0.0608562	0.838188	0.40298	0.68913	no	no
raedv_a_l_a4c_307	PS	pearson	-0.0401406	-0.552288	0.5814	0.69042	no	no
la_ld_a4c_325	DG	pearson	-0.105757	-1.46212	0.14537	0.6905	no	no
a3c_lv_epic_gls_1802	LPC	pearson	0.0733325	1.01088	0.31337	0.69104	no	no
a3c_lv_epic_gls_1802	SE 28:2	pearson	0.0712517	0.982045	0.32733	0.69104	no	no
a3c_lv_epic_gls_1802	TG	pearson	-0.0716695	-0.987833	0.3245	0.69104	no	no
mv_adur_100	PE	pearson	-0.116289	-1.60963	0.10915	0.69126	no	no
lal_a2c_s_18	LPE	pearson	0.0362561	0.498766	0.61852	0.69129	no	no
epic_mid_anterolateral_1631	CE	pearson	0.0828025	1.14227	0.25479	0.69157	no	no
epic_mid_anterolateral_1631	SE 29:1	pearson	0.0875396	1.20811	0.22852	0.69157	no	no
epic_mid_anterolateral_1631	TG	pearson	-0.0910939	-1.25756	0.2101	0.69157	no	no
apical_anteroseptal_motion_score_11476	CL	pearson	-0.0761181	-1.0495	0.29529	0.69213	no	no
apical_anteroseptal_motion_score_11476	PI	pearson	0.0711756	0.980991	0.32785	0.69213	no	no
a_septal_115	Cer	pearson	-0.0946894	-1.30764	0.19258	0.69214	no	no
a_septal_115	DG	pearson	0.089433	1.23445	0.21857	0.69214	no	no
a_septal_115	SE 29:1	pearson	-0.101827	-1.4072	0.16101	0.69214	no	no
ra_area_a4c_d_336	PE	pearson	0.0338423	0.465522	0.64209	0.69328	no	no
ra_area_a4c_d_336	PS	pearson	-0.0323557	-0.44505	0.65679	0.69328	no	no
a3c_lv_epic_gls_1802	CE	pearson	0.061965	0.853517	0.39445	0.69372	no	no
a3c_lv_epic_gls_1802	PI	pearson	0.0610314	0.84061	0.40163	0.69372	no	no
la_ld_a4c_325	CE	pearson	0.0645474	0.889234	0.37501	0.69433	no	no
la_ld_a4c_325	LPC	pearson	0.0794989	1.0964	0.2743	0.69433	no	no
la_ld_a4c_325	LPE	pearson	-0.0563802	-0.776335	0.43852	0.69433	no	no
la_ld_a4c_325	NAE	pearson	0.0644236	0.887522	0.37593	0.69433	no	no
la_ld_a4c_325	PC	pearson	0.0850211	1.17309	0.24223	0.69433	no	no
la_ld_a4c_325	SE 28:2	pearson	0.0592968	0.816633	0.41517	0.69433	no	no
la_ld_a4c_325	SM	pearson	-0.0724933	-0.999247	0.31895	0.69433	no	no
la_ld_a4c_325	TG	pearson	0.087165	1.2029	0.23052	0.69433	no	no
tr_vti_274	CE	pearson	0.0519809	0.715586	0.47513	0.69442	no	no
a3c_lv_gls_1402	PC	pearson	0.0437087	0.60147	0.54825	0.69445	no	no
epic_apical_anteroseptal_1635	Cer	pearson	0.0968089	1.33718	0.18277	0.69453	no	no
rv_a_192	DG	pearson	0.043697	0.601309	0.54835	0.69458	no	no
a2c_la_reservoir_1412	PE	pearson	-0.0737097	-1.0161	0.31088	0.69496	no	no
a2c_la_reservoir_1412	SE 29:2	pearson	0.070979	0.978268	0.32919	0.69496	no	no
pv_pmax_160	CAR	pearson	-0.143589	-1.99469	0.04751	0.69539	yes	no
pv_pmax_160	PC	pearson	-0.129938	-1.80162	0.0732	0.69539	no	no
mva_by_pht_411	PE	pearson	0.03214	0.442081	0.65894	0.69554	no	no
rvi_dd_basal_65	CE	pearson	0.0967399	1.33622	0.18308	0.69572	no	no
rv_apical_septal_291	PE	pearson	-0.0476526	-0.655861	0.51271	0.69582	no	no
lvesv_a_l_a3c_3033	NAE	pearson	0.0471361	0.648736	0.5173	0.69666	no	no
lvesv_a_l_a3c_3033	PC	pearson	0.0435186	0.598849	0.54999	0.69666	no	no
epic_apical_anteroseptal_1635	PS	pearson	-0.0891352	-1.2303	0.22011	0.69702	no	no
epic_basal_inferolateral_1623	CE	pearson	0.0766189	1.05644	0.29212	0.69708	no	no
epic_basal_inferolateral_1623	Cer	pearson	0.0708322	0.976234	0.3302	0.69708	no	no
epic_basal_inferolateral_1623	DG	pearson	-0.0985429	-1.36137	0.17502	0.69708	no	no
epic_basal_inferolateral_1623	LPC	pearson	0.0710516	0.979273	0.3287	0.69708	no	no
epic_basal_inferolateral_1623	LPE	pearson	-0.0796581	-1.09861	0.27334	0.69708	no	no
epic_basal_inferolateral_1623	PC	pearson	0.0745889	1.02829	0.30513	0.69708	no	no
epic_basal_inferolateral_1623	SE 28:2	pearson	0.0920263	1.27054	0.20545	0.69708	no	no
mid_inferoseptal_motion_score_11428	LPC	pearson	0.0708323	0.976235	0.3302	0.69708	no	no
mid_inferoseptal_motion_score_11428	SE 29:2	pearson	-0.0751905	-1.03663	0.30123	0.69708	no	no
lvi_ds_145	TG	pearson	-0.105343	-1.45633	0.14696	0.69807	no	no
apical_inferior_1434	PC	pearson	-0.0843285	-1.16347	0.24611	0.69888	no	no
apical_inferior_1434	PI	pearson	-0.0823361	-1.13579	0.25748	0.69888	no	no
apical_inferior_1434	SE 29:1	pearson	0.0975841	1.34799	0.17927	0.69888	no	no
apical_inferior_1434	TG	pearson	-0.089698	-1.23813	0.2172	0.69888	no	no
ra_gls_296	TG	pearson	-0.151213	-2.10301	0.03679	0.69898	yes	no
basal_inferoseptal_1424	CAR	pearson	0.134305	1.86327	0.06398	0.69931	no	no
basal_inferoseptal_1424	CE	pearson	0.0686702	0.946293	0.34521	0.69931	no	no
basal_inferoseptal_1424	Cer	pearson	0.0568338	0.7826	0.43484	0.69931	no	no
basal_inferoseptal_1424	CL	pearson	0.0948903	1.31044	0.19164	0.69931	no	no
basal_inferoseptal_1424	LPC	pearson	0.0879645	1.21402	0.22626	0.69931	no	no
basal_inferoseptal_1424	LPE	pearson	0.0603815	0.831625	0.40667	0.69931	no	no
basal_inferoseptal_1424	MG	pearson	0.111133	1.53734	0.12588	0.69931	no	no
basal_inferoseptal_1424	NAE	pearson	0.0393477	0.541361	0.5889	0.69931	no	no
basal_inferoseptal_1424	PC	pearson	0.0638744	0.879924	0.38002	0.69931	no	no
basal_inferoseptal_1424	PE	pearson	0.0602608	0.829958	0.40761	0.69931	no	no
basal_inferoseptal_1424	PI	pearson	0.0753127	1.03833	0.30044	0.69931	no	no
basal_inferoseptal_1424	PS	pearson	0.0563844	0.776392	0.43849	0.69931	no	no
basal_inferoseptal_1424	SE 28:2	pearson	0.0397043	0.546275	0.58552	0.69931	no	no
basal_inferoseptal_1424	SE 29:1	pearson	0.0542019	0.74625	0.45644	0.69931	no	no
basal_inferoseptal_1424	SE 29:2	pearson	-0.0447834	-0.616288	0.53845	0.69931	no	no
basal_inferoseptal_1424	TG	pearson	-0.0421696	-0.580252	0.56244	0.69931	no	no
tapse_s_pap_ratio_3451	DG	pearson	0.0595449	0.820062	0.41321	0.70018	no	no
tapse_s_pap_ratio_3451	NAE	pearson	0.0559264	0.770067	0.44222	0.70018	no	no
a2c_la_reservoir_1412	CE	pearson	-0.0605262	-0.833626	0.40554	0.70049	no	no
a2c_la_reservoir_1412	CL	pearson	-0.0613135	-0.84451	0.39945	0.70049	no	no
raes_vi_mod_a4c_61	SE 29:2	pearson	0.0354042	0.487032	0.6268	0.70054	no	no
lv_long_a3c_s_3027	MG	pearson	0.0619005	0.852627	0.39495	0.70057	no	no
lv_long_a3c_s_3027	NAE	pearson	0.0605202	0.833543	0.40559	0.70057	no	no
lv_long_a3c_s_3027	PS	pearson	0.0616735	0.849487	0.39669	0.70057	no	no
lv_long_a3c_s_3027	SE 29:2	pearson	0.0665219	0.916555	0.36054	0.70057	no	no
rvot_vmax_362	MG	pearson	-0.0561386	-0.772996	0.44049	0.70122	no	no
rvot_vmax_362	SE 29:2	pearson	0.0558466	0.768964	0.44287	0.70122	no	no
lvedv_mod_biplane_123	CL	pearson	-0.108266	-1.49722	0.13601	0.70273	no	no
lvedv_mod_biplane_123	MG	pearson	0.105089	1.45278	0.14794	0.70273	no	no
lvedv_mod_biplane_123	SE 28:2	pearson	0.108892	1.50597	0.13374	0.70273	no	no
myo_mid_anterolateral_1731	MG	pearson	0.116561	1.61345	0.10832	0.70342	no	no
myo_mid_anterolateral_1731	PS	pearson	-0.107343	-1.4843	0.13939	0.70342	no	no
myo_mid_anterolateral_1731	TG	pearson	-0.105051	-1.45225	0.14809	0.70342	no	no
lvot_sv_by_vti_1670	Cer	pearson	0.10041	1.38742	0.16695	0.70357	no	no
lvot_sv_by_vti_1670	DG	pearson	0.0849683	1.17236	0.24253	0.70357	no	no
lvot_sv_by_vti_1670	MG	pearson	-0.102647	-1.41866	0.15764	0.70357	no	no
lvot_sv_by_vti_1670	NAE	pearson	0.11078	1.53241	0.12709	0.70357	no	no
lvot_sv_by_vti_1670	PE	pearson	-0.0820389	-1.13166	0.25921	0.70357	no	no
lvot_sv_by_vti_1670	PS	pearson	0.127235	1.76353	0.07943	0.70357	no	no
lvot_sv_by_vti_1670	SE 29:2	pearson	0.0881559	1.21668	0.22524	0.70357	no	no
basal_anteroseptal_motion_score_11471	LPE	pearson	-0.0512226	-0.70512	0.4816	0.70388	no	no
mid_inferoseptal_motion_score_11428	DG	pearson	0.060239	0.829656	0.40778	0.70435	no	no
mid_inferoseptal_motion_score_11428	PC	pearson	0.0649682	0.895057	0.3719	0.70435	no	no
hist_db	SE 29:2	pearson	-0.0888112	-1.2258	0.2218	0.70451	no	no
hist_db	SM	pearson	-0.0886822	-1.224	0.22248	0.70451	no	no
apical_septal_1439	NAE	pearson	0.0961963	1.32864	0.18557	0.70516	no	no
basal_anterolateral_motion_score_11425	DG	pearson	0.0886107	1.22301	0.22285	0.70569	no	no
lvedv_mod_a2c_21	DG	pearson	0.0702288	0.967876	0.33434	0.70584	no	no
lvedv_mod_a2c_21	LPC	pearson	0.075534	1.0414	0.29902	0.70584	no	no
pv_pmean_161	CE	pearson	0.0757987	1.04507	0.29733	0.70615	no	no
pv_pmean_161	SE 27:2	pearson	0.0772338	1.06497	0.28825	0.70615	no	no
lvedv_mod_biplane_123	CE	pearson	0.0782293	1.07878	0.28206	0.70635	no	no
lvedv_mod_biplane_123	Cer	pearson	0.0554512	0.763503	0.44612	0.70635	no	no
lvedv_mod_biplane_123	DG	pearson	0.0788532	1.08744	0.27823	0.70635	no	no
lvedv_mod_biplane_123	LPC	pearson	0.0573983	0.7904	0.43029	0.70635	no	no
lvedv_mod_biplane_123	NAE	pearson	0.0626732	0.863312	0.38906	0.70635	no	no
lvedv_mod_biplane_123	SE 29:1	pearson	0.0958579	1.32393	0.18713	0.70635	no	no
lvedv_mod_biplane_123	SE 29:2	pearson	-0.06731	-0.927463	0.35487	0.70635	no	no
lvedv_mod_biplane_123	TG	pearson	-0.0674693	-0.929668	0.35373	0.70635	no	no
a2c_lv_wmsi_2102	CE	pearson	0.090934	1.25534	0.21091	0.70689	no	no
a2c_lv_wmsi_2102	SE 28:2	pearson	0.0885383	1.222	0.22323	0.70689	no	no
a2c_lv_wmsi_2102	SE 29:1	pearson	0.103765	1.43427	0.15315	0.70689	no	no
mv_a_99	CL	pearson	0.0347345	0.477808	0.63334	0.70785	no	no
lvesv_a_l_a3c_3033	PE	pearson	0.0346269	0.476326	0.63439	0.70903	no	no
lvesv_a_l_a3c_3033	SE 29:2	pearson	-0.0384459	-0.528935	0.59747	0.70903	no	no
lvesv_mod_a4c_86	CL	pearson	-0.107591	-1.48777	0.13848	0.71057	no	no
lvesv_mod_a4c_86	MG	pearson	0.0972485	1.34331	0.18078	0.71057	no	no
lvesv_mod_a4c_86	SE 28:2	pearson	0.0958873	1.32433	0.18699	0.71057	no	no
lvesv_mod_a4c_86	TG	pearson	-0.102026	-1.40998	0.16019	0.71057	no	no
raw_a4c_s_63	LPC	pearson	0.0585041	0.805678	0.42144	0.71106	no	no
raw_a4c_s_63	PC	pearson	0.0550896	0.758509	0.44909	0.71106	no	no
lv_closure_line_a4c_3034	DG	pearson	0.0589778	0.812224	0.41768	0.71114	no	no
lv_closure_line_a4c_3034	LPE	pearson	0.05893	0.811564	0.41806	0.71114	no	no
lv_closure_line_a4c_3034	NAE	pearson	0.062092	0.855274	0.39348	0.71114	no	no
lv_closure_line_a4c_3034	PI	pearson	-0.0464771	-0.639646	0.52318	0.71114	no	no
lv_closure_line_a4c_3034	SE 27:2	pearson	0.0463853	0.638379	0.524	0.71114	no	no
lv_closure_line_a4c_3034	TG	pearson	-0.0491932	-0.677114	0.49916	0.71114	no	no
lv_length_a2c_d_26	CAR	pearson	0.119682	1.65727	0.09912	0.71172	no	no
lv_length_a2c_d_26	DG	pearson	0.0757823	1.04484	0.29743	0.71172	no	no
lv_length_a2c_d_26	LPE	pearson	-0.0777097	-1.07157	0.28528	0.71172	no	no
lv_length_a2c_d_26	MG	pearson	0.0754326	1.03999	0.29967	0.71172	no	no
lv_length_a2c_d_26	PC	pearson	-0.0771377	-1.06364	0.28885	0.71172	no	no
lv_length_a2c_d_26	PI	pearson	-0.0963622	-1.33096	0.18481	0.71172	no	no
lv_length_a2c_d_26	PS	pearson	0.0990819	1.36889	0.17266	0.71172	no	no
lv_length_a2c_d_26	SE 29:2	pearson	-0.0910533	-1.257	0.21031	0.71172	no	no
lvi_dd_143	CL	pearson	-0.0958049	-1.32319	0.18737	0.71201	no	no
d1_lves_672	CL	pearson	-0.0609855	-0.839975	0.40198	0.71239	no	no
d1_lves_672	DG	pearson	0.0849103	1.17155	0.24285	0.71239	no	no
d1_lves_672	LPC	pearson	0.102054	1.41037	0.16007	0.71239	no	no
d1_lves_672	LPE	pearson	0.0776156	1.07027	0.28586	0.71239	no	no
d1_lves_672	NAE	pearson	0.0421717	0.580281	0.56242	0.71239	no	no
d1_lves_672	PC	pearson	0.0497817	0.685235	0.49404	0.71239	no	no
d1_lves_672	PE	pearson	0.0634994	0.874738	0.38283	0.71239	no	no
d1_lves_672	PI	pearson	0.0922524	1.27369	0.20434	0.71239	no	no
d1_lves_672	SE 27:2	pearson	-0.0470237	-0.647185	0.5183	0.71239	no	no
d1_lves_672	SE 28:2	pearson	0.068317	0.941404	0.3477	0.71239	no	no
d1_lves_672	SE 29:2	pearson	-0.102129	-1.41142	0.15976	0.71239	no	no
d1_lves_672	SM	pearson	-0.0441695	-0.607824	0.54403	0.71239	no	no
d1_lves_672	TG	pearson	-0.0586025	-0.807038	0.42066	0.71239	no	no
basal_anteroseptal_1421	CE	pearson	0.0697658	0.961464	0.33755	0.7126	no	no
basal_anteroseptal_1421	PI	pearson	0.0716729	0.987881	0.32447	0.7126	no	no
basal_anteroseptal_1421	SE 29:1	pearson	0.0777482	1.07211	0.28504	0.7126	no	no
cw_mr_pmax_4008	MG	pearson	0.120329	1.66635	0.0973	0.71301	no	no
cw_mr_pmax_4008	PS	pearson	-0.115183	-1.59412	0.11258	0.71301	no	no
lvw_a2c_s_311	TG	pearson	-0.104532	-1.445	0.15012	0.71305	no	no
rv_area_a4c_s_67	CL	pearson	-0.0753368	-1.03866	0.30029	0.71319	no	no
rv_area_a4c_s_67	SE 29:1	pearson	0.0761152	1.04945	0.29531	0.71319	no	no
rv_a_192	Cer	pearson	-0.0380312	-0.52322	0.60143	0.7142	no	no
lvmi	CL	pearson	-0.0302837	-0.416523	0.6775	0.71514	no	no
lvmi	LPE	pearson	-0.0378118	-0.520198	0.60353	0.71514	no	no
lvmi	PE	pearson	0.0405046	0.557303	0.57798	0.71514	no	no
lvmi	SE 27:2	pearson	0.0351144	0.483041	0.62963	0.71514	no	no
lvmi	SE 29:1	pearson	0.0315312	0.433698	0.665	0.71514	no	no
lvmi	TG	pearson	0.0415543	0.571772	0.56816	0.71514	no	no
a3c_lv_wmsi_2103	DG	pearson	-0.0400497	-0.551034	0.58226	0.71609	no	no
a3c_lv_wmsi_2103	PE	pearson	0.0416725	0.5734	0.56706	0.71609	no	no
a3c_lv_wmsi_2103	PS	pearson	0.0386556	0.531824	0.59547	0.71609	no	no
a3c_lv_wmsi_2103	SE 29:2	pearson	0.0378655	0.520938	0.60302	0.71609	no	no
lvp_wd_149	SE 28:2	pearson	-0.104347	-1.44242	0.15084	0.71649	no	no
law_a2c_s_317	SE 27:2	pearson	0.0414201	0.569921	0.56941	0.71659	no	no
law_a2c_s_317	SE 28:2	pearson	0.0378208	0.520323	0.60345	0.71659	no	no
myo_mid_inferoseptal_1728	LPC	pearson	0.0592406	0.815857	0.41561	0.71787	no	no
apical_lateral_1438	MG	pearson	0.109041	1.50806	0.13321	0.71865	no	no
apical_lateral_1438	PC	pearson	-0.0805515	-1.11101	0.26798	0.71865	no	no
apical_lateral_1438	PS	pearson	-0.086962	-1.20008	0.23161	0.71865	no	no
apical_lateral_1438	SE 28:2	pearson	0.075168	1.03632	0.30138	0.71865	no	no
apical_lateral_1438	SE 29:2	pearson	-0.079504	-1.09647	0.27427	0.71865	no	no
apical_lateral_1438	SM	pearson	0.0749801	1.03372	0.30259	0.71865	no	no
apical_lateral_1438	TG	pearson	-0.118009	-1.63378	0.10397	0.71865	no	no
asc_ao_170	CE	pearson	0.0397627	0.54708	0.58497	0.71869	no	no
asc_ao_170	CL	pearson	-0.115757	-1.60216	0.11079	0.71869	no	no
asc_ao_170	DG	pearson	0.0958749	1.32416	0.18705	0.71869	no	no
asc_ao_170	LPC	pearson	-0.0808703	-1.11544	0.26608	0.71869	no	no
asc_ao_170	LPE	pearson	-0.140661	-1.95319	0.05227	0.71869	no	no
asc_ao_170	MG	pearson	0.0465355	0.640451	0.52266	0.71869	no	no
asc_ao_170	NAE	pearson	-0.0661208	-0.911004	0.36345	0.71869	no	no
asc_ao_170	PC	pearson	-0.0726545	-1.00148	0.31787	0.71869	no	no
asc_ao_170	PE	pearson	-0.0741325	-1.02197	0.3081	0.71869	no	no
asc_ao_170	PI	pearson	-0.0376365	-0.517783	0.60522	0.71869	no	no
asc_ao_170	PS	pearson	-0.0688573	-0.948883	0.34389	0.71869	no	no
asc_ao_170	SE 27:2	pearson	0.0393865	0.541896	0.58853	0.71869	no	no
asc_ao_170	SE 29:1	pearson	0.0388092	0.533941	0.59401	0.71869	no	no
asc_ao_170	SE 29:2	pearson	0.0557758	0.767986	0.44345	0.71869	no	no
[truncated: 4,062 more rows]
