# Supplementary material for: Characteristics, clinical outcomes and molecular mechanisms associated with severe diastolic dysfunction in aortic stenosis
Source: J Mol Cell Cardiol Plus. 2026 Mar 23;16:100845. doi: 10.1016/j.jmccpl.2026.100845 (PMC13050035; doi:10.1016/j.jmccpl.2026.100845)
Supplement: Supplement 6 — — Lipid species-echocardiography Pearson correlation analysis results. [file mmc4.zip]

Archive with 1 entries (1 files):
- supplement6.xlsb
