# Supplementary material for: Characteristics, clinical outcomes and molecular mechanisms associated with severe diastolic dysfunction in aortic stenosis
Source: J Mol Cell Cardiol Plus. 2026 Mar 23;16:100845. doi: 10.1016/j.jmccpl.2026.100845 (PMC13050035; doi:10.1016/j.jmccpl.2026.100845)
Supplement: Supplement 7 — — Lipid class-echocardiography adjusted linear regression results. [file mmc5.xlsx]

## Sheet: Sheet 1
term	estimate	std.error	statistic	p.value
a_dec_t_533	-0.00228024	0.00412466	-0.552832	0.580379
a_lateral_114	-0.0685475	0.062422	-1.09813	0.272147
a_septal_115	-0.129204	0.0670155	-1.92797	0.0538587
a2c_la_circ_d_535	0.273821	0.0805511	3.39935	0.00067547
a2c_la_circ_s_534	0.282292	0.0967435	2.91795	0.00352345
a2c_la_reservoir_1412	-0.0211456	0.0160759	-1.31536	0.188388
a2c_lv_apex_to_basal_strain_ratio_1270	-0.00624888	0.0255862	-0.244229	0.807054
a2c_lv_circ_d_537	-0.0284332	0.0828324	-0.343263	0.731401
a2c_lv_circ_s_536	0.0144692	0.0711237	0.203437	0.838793
a2c_lv_epic_gls_1839	0.0467741	0.0332183	1.40808	0.159107
a2c_lv_gls_1339	0.0411586	0.0301341	1.36585	0.171986
a2c_lv_myo_gls_1939	0.0509624	0.0322671	1.57939	0.114246
a2c_lv_wmsi_2102	0.000652263	0.288171	0.00226346	0.998194
a2c_mr_jet_area_375	0.0133026	0.0532799	0.249674	0.80284
a2c_mr_jet_ratio_367	-0.00716695	0.0112462	-0.637278	0.523944
a3c_lv_apex_to_basal_strain_ratio_1269	-0.141268	0.123784	-1.14125	0.253765
a3c_lv_epic_gls_1802	0.00063126	0.028772	0.02194	0.982496
a3c_lv_gls_1402	0.0144605	0.0285357	0.506753	0.612328
a3c_lv_myo_gls_1902	0.0251319	0.0285027	0.881737	0.377919
a3c_lv_wmsi_2103	0.0472795	0.293235	0.161234	0.871909
a3c_lved_vi_3022	-0.000519954	0.00109665	-0.474129	0.635408
a3c_lvedv_3021	-0.00137331	0.00514907	-0.266711	0.789692
a3c_lves_vi_3025	-0.0074437	0.0128648	-0.578612	0.562851
a3c_lvesv_3024	-0.00015885	0.00653268	-0.0243162	0.9806
a3c_lvi_dd_3028	0.00280351	0.0235868	0.118859	0.905387
a3c_lvi_ds_3029	0.00557927	0.0207884	0.268384	0.788404
a4c_la_circ_d_539	0.210361	0.0781326	2.69235	0.00709494
a4c_la_circ_s_538	0.292365	0.0970972	3.01106	0.00260341
a4c_la_reservoir_1415	-0.0101634	0.017524	-0.579973	0.561933
a4c_lv_apex_to_basal_strain_ratio_1268	-0.233033	0.21119	-1.10343	0.269841
a4c_lv_circ_d_541	0.0221569	0.0864819	0.256203	0.797794
a4c_lv_circ_s_540	0.0115379	0.064892	0.177802	0.858878
a4c_lv_epic_gls_1838	0.0333231	0.0336167	0.991266	0.321556
a4c_lv_gls_1338	0.0214968	0.0306441	0.701501	0.48299
a4c_lv_myo_gls_1938	0.0291419	0.0324217	0.898838	0.368739
a4c_lv_wmsi_2101	-0.113016	0.282424	-0.400164	0.689035
a4c_mr_jet_area_376	0.0351989	0.0490755	0.717241	0.473225
a4c_mr_jet_ratio_368	0.0056505	0.0105478	0.535704	0.592163
a4c_mv_annulus_mr_3035	0.0831557	0.0410951	2.02349	0.0430224
a4c_tr_jet_area_369	-0.0506679	0.0462131	-1.0964	0.272906
ao_v_pmax_132	-0.00406008	0.00696959	-0.582542	0.560202
ao_v_pmean_133	-0.00743642	0.0112626	-0.660277	0.509076
ao_v_vmax_130	-0.13363	0.209882	-0.636692	0.524326
ao_v_vmean_131	-0.165814	0.270031	-0.614055	0.539179
ao_v_vti_134	-0.00833556	0.00773146	-1.07814	0.280973
apical_anterior_1432	0.0165781	0.0199024	0.832971	0.404861
apical_anterior_motion_score_11458	-0.0853398	0.292196	-0.292063	0.770238
apical_anterolateral_1437	0.0308671	0.0201789	1.52967	0.126098
apical_anterolateral_motion_score_11437	-0.138174	0.262288	-0.526801	0.598332
apical_anteroseptal_1435	0.00399969	0.0147094	0.271914	0.785688
apical_anteroseptal_motion_score_11476	0.0402251	0.265507	0.151503	0.879579
apical_inferior_1434	0.0184506	0.0184592	0.999534	0.317536
apical_inferior_motion_score_11457	-0.0640638	0.217109	-0.295077	0.767935
apical_inferolateral_1433	-0.00869411	0.0185954	-0.467541	0.640113
apical_inferolateral_motion_score_11475	0.0920496	0.279012	0.329912	0.741466
apical_inferoseptal_1436	0.0192293	0.0183097	1.05022	0.293616
apical_inferoseptal_motion_score_11436	-0.00174829	0.258474	-0.0067639	0.994603
apical_lateral_1438	0.0112259	0.0216139	0.519383	0.603494
apical_septal_1439	0.00959262	0.0177441	0.540608	0.588778
asc_ao_170	0.0223076	0.035106	0.635435	0.525145
av_ai_361	-0.689067	1.06974	-0.644144	0.519482
av_at_364	-0.00765835	0.00818849	-0.935258	0.349655
ava_359	-0.305589	0.433703	-0.704605	0.481056
basal_anterior_1420	0.0194037	0.0228985	0.847378	0.396784
basal_anterior_motion_score_11453	-0.107564	0.305174	-0.352467	0.724488
basal_anterolateral_1425	0.00527835	0.0205657	0.256657	0.797443
basal_anterolateral_motion_score_11425	-0.338652	0.298643	-1.13397	0.256808
basal_anteroseptal_1421	0.030131	0.0209507	1.43819	0.150381
basal_anteroseptal_motion_score_11471	0.1513	0.235089	0.643587	0.519844
basal_inferior_1422	0.0283267	0.0241167	1.17457	0.240168
basal_inferior_motion_score_11454	0.309186	0.269096	1.14898	0.250563
basal_inferolateral_1423	0.0129326	0.0176951	0.730861	0.464864
basal_inferolateral_motion_score_11472	-0.105973	0.309756	-0.342116	0.732263
basal_inferoseptal_1424	-0.0108646	0.0250079	-0.434445	0.663966
basal_inferoseptal_motion_score_11424	-0.0436647	0.195001	-0.22392	0.822819
bsa_346	2.14263	0.897168	2.38821	0.0169305
csa_lvot_167	0.325047	0.197797	1.64334	0.100312
cw_mr_density_4011	-0.0182116	0.0159135	-1.14441	0.252453
cw_mr_pmax_4008	0.00168941	0.00405638	0.416481	0.677058
cw_mr_pmean_4010	0.000486987	0.00654937	0.0743562	0.940727
cw_mr_vmax_4001	0.11575	0.123198	0.939549	0.347449
cw_mr_vmean_4009	0.120949	0.176788	0.684145	0.493884
cw_mr_vti_4002	0.000239218	0.00389371	0.0614371	0.951011
cw_tr_density_4023	-0.0130996	0.0160663	-0.815347	0.414874
cw_vmean_342	0.0504096	0.293944	0.171494	0.863836
d1_lved_670	-0.00749278	0.0184835	-0.405377	0.6852
d1_lves_672	0.0192328	0.015956	1.20536	0.228063
d2_lved_671	0.00515861	0.0202308	0.254987	0.798733
d2_lves_673	0.0105162	0.0195185	0.538782	0.590037
dec_t_97	-0.00428688	0.00346313	-1.23786	0.215767
e_a_ratio_98	0.907201	0.299115	3.03295	0.00242173
e_e_mean_113	-0.0120504	0.0260096	-0.463305	0.643145
e_lateral_108	0.155821	0.0656066	2.37508	0.0175451
e_mean_109	0.292711	0.0910382	3.21526	0.00130328
e_septal_110	0.240761	0.093353	2.57904	0.00990762
ecg_1340	0.00317801	0.00814974	0.389952	0.696572
epic_apical_anterior_1632	0.0406789	0.0209715	1.93972	0.0524138
epic_apical_anterolateral_1637	0.039289	0.0221299	1.77538	0.0758354
epic_apical_anteroseptal_1635	0.00387678	0.0181256	0.213884	0.830637
epic_apical_inferior_1634	0.0114478	0.0203476	0.562612	0.573699
epic_apical_inferolateral_1633	-0.00409009	0.0194687	-0.210086	0.833601
epic_apical_inferoseptal_1636	0.0124599	0.022063	0.564743	0.572249
epic_basal_anterior_1620	0.0235927	0.0210215	1.12231	0.261729
epic_basal_anterolateral_1625	0.00776514	0.0187927	0.413199	0.679461
epic_basal_anteroseptal_1621	0.0149364	0.0168213	0.887943	0.374571
epic_basal_inferior_1622	0.00556857	0.0180047	0.309285	0.757105
epic_basal_inferolateral_1623	0.0194481	0.018672	1.04156	0.297615
epic_basal_inferoseptal_1624	-0.00485573	0.0179885	-0.269935	0.78721
epic_mid_anterior_1626	0.0185801	0.0239955	0.774319	0.438742
epic_mid_anterolateral_1631	0.0106411	0.0248052	0.428987	0.667933
epic_mid_anteroseptal_1627	0.0152997	0.0171015	0.89464	0.370979
epic_mid_inferior_1629	0.058419	0.0255477	2.28667	0.0222154
epic_mid_inferolateral_1630	0.000300941	0.0250797	0.0119994	0.990426
epic_mid_inferoseptal_1628	0.0342361	0.0205375	1.66701	0.0955128
heart_rate_347	0.0171446	0.0144593	1.18571	0.235736
iv_sd_141	0.0383046	0.0838564	0.456789	0.647823
iv_sd_lvp_wd_ratio_10411	-0.876715	0.67106	-1.30646	0.191395
ivc_collapsibility_index_174	-0.0194162	0.0116759	-1.66293	0.0963258
ivc_max_173	0.0658915	0.0375534	1.75461	0.0793264
ivc_min_200	0.09385	0.0421612	2.22598	0.0260153
ivs_ds_341	0.0396055	0.0599368	0.660788	0.508749
la_a_l_a2c_d_314	0.0152525	0.00567868	2.68593	0.00723292
la_a_l_a4c_d_324	0.0115338	0.00508583	2.26783	0.0233396
la_area_a2c_d_302	0.0780423	0.0266344	2.93014	0.00338812
la_area_a2c_s_14	0.107037	0.0340783	3.1409	0.00168431
la_area_a4c_d_308	0.0719154	0.0271659	2.64727	0.00811457
la_area_a4c_s_53	0.104125	0.0327764	3.17683	0.00148892
la_ld_a2c_315	0.0655107	0.0197056	3.32447	0.000885856
la_ld_a4c_325	0.0568739	0.0191491	2.97006	0.00297746
la_reservoir_1419	-0.0123149	0.0193695	-0.635788	0.524915
laed_vi_mod_a2c_313	-0.000415155	0.000846976	-0.490162	0.624019
laed_vi_mod_a4c_323	-0.000527048	0.00113576	-0.464049	0.642612
laedv_mod_a2c_312	0.0143448	0.00599725	2.39191	0.0167612
laedv_mod_a4c_322	0.0155043	0.00596542	2.59902	0.00934898
lal_a2c_s_18	0.0580626	0.0214069	2.71234	0.00668107
lal_a4c_s_57	0.0644169	0.0223058	2.8879	0.00387823
law_a2c_d_316	0.0363594	0.0223753	1.62498	0.104166
law_a2c_s_317	0.0440296	0.0285463	1.54239	0.122979
law_a4c_d_326	0.0400356	0.023388	1.7118	0.0869328
law_a4c_s_58	0.0412026	0.0316051	1.30367	0.192346
lv_a_l_a2c_s_310	0.00188598	0.00539336	0.349686	0.726575
lv_a_l_a4c_d_318	0.00182138	0.00435127	0.418585	0.675519
lv_a_l_a4c_s_320	0.00585467	0.00485363	1.20625	0.227723
lv_ad_a2c_19	0.0114668	0.0228841	0.501082	0.616314
lv_ad_a4c_81	0.00547567	0.0241576	0.226664	0.820685
lv_apex_to_basal_strain_ratio_1267	0.0155237	0.318647	0.0487175	0.961144
lv_area_a3c_d_3019	-0.00573813	0.0229672	-0.249841	0.802711
lv_area_a3c_s_3020	-0.00717922	0.0256713	-0.279659	0.779739
lv_as_a2c_20	0.0169072	0.022328	0.757223	0.448916
lv_as_a4c_82	0.0238833	0.0219293	1.08911	0.276107
lv_closure_line_a4c_3034	0.0464963	0.0422395	1.10078	0.270993
lv_fs_1453	-0.0145657	0.0131871	-1.10454	0.269357
lv_gls_166	0.0352255	0.0322991	1.0906	0.275447
lv_length_a2c_d_26	0.00689957	0.0195592	0.352753	0.724274
lv_length_a2c_s_300	0.00712997	0.0173342	0.411325	0.680834
lv_length_a4c_d_88	0.00652958	0.0201404	0.324203	0.745785
lv_length_a4c_s_301	0.0016081	0.0157086	0.102371	0.918462
lv_long_a3c_d_3026	-0.0101291	0.018811	-0.538466	0.590256
lv_long_a3c_s_3027	0.0109509	0.0150138	0.729386	0.465766
lv_mass_142	0.00360377	0.00298691	1.20652	0.227617
lv_width_a2c_d_304	-0.00628817	0.0233971	-0.268759	0.788115
lv_wmsi_2100	0.066265	0.299982	0.220896	0.825173
lvci_mod_biplane_422	-0.337035	0.324546	-1.03848	0.299047
lvco_mod_biplane_122	0.181959	0.146731	1.24009	0.214942
lved_vi_mod_a2c_22	-0.000586721	0.00179763	-0.326386	0.744132
lved_vi_mod_a4c_84	-0.00429024	0.0091564	-0.468551	0.639391
lved_vi_mod_biplane_124	-0.000463055	0.00108613	-0.426334	0.669864
lvedv_a_l_a2c_303	0.00138493	0.0042466	0.326128	0.744328
lvedv_a_l_a3c_3032	-0.000375485	0.00446339	-0.0841257	0.932957
lvedv_mod_a2c_21	0.00136767	0.00430162	0.317944	0.750528
lvedv_mod_a4c_83	0.00426724	0.00442233	0.964931	0.33458
lvedv_mod_biplane_123	0.00278488	0.00445842	0.624632	0.532212
lvef_mod_a2c_23	-0.0133461	0.0122324	-1.09104	0.275254
lvef_mod_a4c_85	-0.0112847	0.011475	-0.983415	0.325403
lvef_mod_biplane_125	-0.00945543	0.0126615	-0.746783	0.455195
lvei_in_diastole_674	0.515306	1.59583	0.322908	0.746765
lvei_in_systole_675	1.17412	1.78774	0.656765	0.511332
lves_vi_mod_a2c_25	-0.000915829	0.0017809	-0.51425	0.607077
lves_vi_mod_a4c_87	-0.00086176	0.00163429	-0.527298	0.597986
lves_vi_mod_biplane_127	-0.000829944	0.00154335	-0.537753	0.590747
lvesv_a_l_a3c_3033	0.000525748	0.00626948	0.0838583	0.933169
lvesv_mod_a2c_24	0.00274082	0.00506588	0.541035	0.588483
lvesv_mod_a4c_86	0.00597309	0.0050327	1.18686	0.235284
lvesv_mod_biplane_126	0.00354018	0.00550681	0.642872	0.520307
lvet_365	-0.00517908	0.00528925	-0.979169	0.327496
lvi_dd_143	-0.0101024	0.023122	-0.436917	0.662172
lvi_dd_index_144	-0.0743611	0.0476273	-1.56131	0.11845
lvi_ds_145	0.0280136	0.018378	1.5243	0.127433
lvi_ds_index_146	-0.00511522	0.0369249	-0.13853	0.889821
lvot_148	0.136843	0.0668376	2.04739	0.0406196
lvot_co_by_vti_1672	-0.0438214	0.11481	-0.381685	0.702695
lvot_pmax_137	-0.124629	0.0876939	-1.42118	0.155265
lvot_pmean_138	-0.199599	0.150746	-1.32408	0.185477
lvot_sv_by_vti_1670	-0.00550138	0.00755897	-0.727796	0.466739
lvot_vmax_135	-1.4515	0.745402	-1.94727	0.0515018
lvot_vmean_136	-1.98091	1.0255	-1.93164	0.0534038
lvot_vti_140	-0.0512494	0.0282554	-1.81379	0.0697102
lvp_wd_149	0.281548	0.0902786	3.11866	0.00181676
lvp_ws_339	-0.00927169	0.0532119	-0.174241	0.861676
lvs_vi_mod_biplane_163	-0.0106096	0.0219518	-0.483316	0.628871
lvsv_mod_biplane_128	-0.000719972	0.0114912	-0.0626542	0.950042
lvw_a2c_s_311	0.0112302	0.0189974	0.591146	0.554423
lvw_a4c_d_319	0.00332988	0.0252853	0.131692	0.895228
lvw_a4c_s_321	0.0186566	0.0190393	0.979902	0.327135
mid_anterior_1426	0.0274323	0.0267047	1.02724	0.304305
mid_anterior_motion_score_11455	-0.217911	0.308599	-0.706132	0.480106
mid_anterolateral_1431	-0.00363474	0.0261687	-0.138897	0.889532
mid_anterolateral_motion_score_11431	-0.271877	0.321464	-0.845746	0.397695
mid_anteroseptal_1427	0.0221307	0.0244265	0.906013	0.364929
mid_anteroseptal_motion_score_11473	0.176918	0.214698	0.82403	0.409923
mid_inferior_1429	0.0474321	0.0315894	1.50152	0.133221
mid_inferior_motion_score_11456	-0.1875	0.30823	-0.608314	0.542979
mid_inferolateral_1430	0.0126661	0.0273566	0.463	0.643364
mid_inferolateral_motion_score_11474	-0.0673439	0.308359	-0.218395	0.827122
mid_inferoseptal_1428	0.0321895	0.0303285	1.06136	0.288526
mid_inferoseptal_motion_score_11428	-0.131496	0.230651	-0.570109	0.568604
mr_jet_area_383	0.00512372	0.0573479	0.0893445	0.928808
mr_jet_ratio_380	-0.0134062	0.0133194	-1.00652	0.314167
mr_vena_contracta_378	1.62527	1.47471	1.10209	0.270421
mv_a_99	-0.0171286	0.00559997	-3.05869	0.00222307
mv_adur_100	-0.00384063	0.00388933	-0.987478	0.323408
mv_e_101	0.00683809	0.00522395	1.30899	0.190538
mv_edur_532	-0.000825322	0.00151683	-0.544111	0.586365
mva_by_pht_411	-0.128229	0.140735	-0.911137	0.362223
myo_apical_anterior_1732	0.0268511	0.02206	1.21719	0.223534
myo_apical_anterolateral_1737	0.0319235	0.0216074	1.47744	0.139559
myo_apical_anteroseptal_1735	-0.00107019	0.0159624	-0.0670441	0.946547
myo_apical_inferior_1734	0.0227518	0.0200708	1.13358	0.256972
myo_apical_inferolateral_1733	-0.0146765	0.020291	-0.7233	0.469496
myo_apical_inferoseptal_1736	0.0210972	0.0215086	0.980875	0.326655
myo_basal_anterior_1720	0.0224866	0.0204713	1.09845	0.272009
myo_basal_anterolateral_1725	0.00678426	0.0197163	0.344094	0.730775
myo_basal_anteroseptal_1721	0.022484	0.0207931	1.08132	0.279556
myo_basal_inferior_1722	0.0238337	0.0210468	1.13242	0.257459
myo_basal_inferolateral_1723	0.0132994	0.0195965	0.67866	0.497354
myo_basal_inferoseptal_1724	-0.0144049	0.0210913	-0.682978	0.49462
myo_mid_anterior_1726	0.0271537	0.0247095	1.09892	0.271805
myo_mid_anterolateral_1731	0.00774584	0.025702	0.301372	0.763131
myo_mid_anteroseptal_1727	0.0109269	0.0193605	0.564392	0.572487
myo_mid_inferior_1729	0.0775941	0.0297239	2.6105	0.00904103
myo_mid_inferolateral_1730	0.0134159	0.0251194	0.534087	0.593281
myo_mid_inferoseptal_1728	0.0320769	0.0238713	1.34374	0.179032
p_1342	0.0479768	0.144538	0.331932	0.739941
pasp_345	-0.00248301	0.00829048	-0.299501	0.764557
plax_mr_jet_area_382	-0.00463685	0.0659897	-0.0702663	0.943982
pv_pmax_160	-0.0144758	0.0215553	-0.671565	0.50186
pv_pmean_161	-0.0166451	0.0303889	-0.547736	0.583873
pv_vmax_158	-0.29561	0.36993	-0.799096	0.424235
pv_vmean_159	-0.491428	0.520925	-0.943376	0.345489
pv_vti_162	-0.0188787	0.0191331	-0.986706	0.323787
pw_mv_vti_266	-0.0694673	0.0272116	-2.55286	0.0106843
r_1343	0.594032	0.159271	3.7297	0.000191711
ra_area_a4c_d_336	0.0778641	0.0279434	2.78649	0.00532819
ra_area_a4c_s_64	0.0933484	0.0316449	2.94988	0.00317902
ra_gls_296	-0.0192105	0.0126672	-1.51655	0.12938
ra_ld_a4c_337	0.0555107	0.0183432	3.02622	0.00247633
raed_vi_mod_a4c_306	-0.000488741	0.00107786	-0.453438	0.650233
raedv_a_l_a4c_307	0.0178627	0.00596162	2.99629	0.00273288
raedv_mod_a4c_305	0.0155781	0.00595753	2.61486	0.00892636
raes_vi_mod_a4c_61	0.0302035	0.0114198	2.64484	0.00817301
raesv_a_l_a4c_60	0.0192429	0.0064616	2.97804	0.00290099
raesv_mod_a4c_59	0.0179817	0.00640882	2.80577	0.00501967
ral_a4c_s_62	0.0655343	0.022689	2.88838	0.00387236
rap_3450	0.144248	0.0556691	2.59117	0.00956502
raw_a4c_d_338	0.055771	0.0218575	2.55158	0.0107237
raw_a4c_s_63	0.0673942	0.0253856	2.65483	0.00793492
rv_4cls_288	0.00979807	0.0216144	0.453312	0.650324
rv_a_192	-0.0545786	0.038933	-1.40186	0.160957
rv_a_l_a4c_d_329	0.00987608	0.00624885	1.58046	0.114001
rv_a_l_a4c_s_333	0.0148385	0.00914476	1.62262	0.10467
rv_apical_lateral_290	0.0238536	0.0192352	1.24011	0.214936
rv_apical_septal_291	0.00159409	0.0227628	0.0700306	0.944169
rv_area_a4c_d_66	0.0689238	0.0294318	2.34182	0.0191901
rv_area_a4c_s_67	0.0977576	0.0363776	2.68731	0.00720311
rv_basal_lateral_294	0.0196011	0.0135893	1.44239	0.149193
rv_basal_septal_295	0.0341545	0.0210994	1.61874	0.105502
rv_e_191	-0.00136656	0.0505676	-0.0270243	0.97844
rv_fac_178	-0.0199032	0.0132505	-1.50207	0.133079
rv_fwls_289	0.0269297	0.0233505	1.15328	0.248795
rv_inflow_tr_vena_contracta_393	-0.0477507	0.0857651	-0.556762	0.57769
rv_ld_a4c_330	0.0235488	0.0182831	1.28801	0.197743
rv_ls_a4c_334	0.0209935	0.0156964	1.33747	0.181069
rv_lv_ratio_348	3.12703	1.07112	2.9194	0.00350701
rv_mid_lateral_292	0.021778	0.0212329	1.02568	0.305045
rv_mid_septal_293	0.00843403	0.0326727	0.258137	0.796301
rv_s_193	-0.0476165	0.0525963	-0.90532	0.365296
rved_vi_mod_a4c_328	-0.000690849	0.00130986	-0.527421	0.597901
rvedv_mod_a4c_327	0.0207266	0.00784121	2.64329	0.00821037
rves_vi_mod_a4c_332	-0.00140271	0.00250217	-0.560596	0.575073
rvesv_mod_a4c_331	0.0314994	0.012975	2.4277	0.0151951
rvi_dd_basal_65	0.0903582	0.0252233	3.58233	0.000340543
rvi_dd_mid_3036	0.0631647	0.0271767	2.32422	0.0201137
rvol_399	0.00246898	0.00269491	0.916162	0.359582
rvot_at_363	0.0076557	0.0058335	1.31237	0.189396
rvot_dist_177	0.0678515	0.0364336	1.86234	0.0625558
rvot_dist_systole_1770	0.0363533	0.0375968	0.966926	0.333581
rvot_prox_176	0.0395232	0.0289173	1.36677	0.171698
rvot_prox_systole_1760	0.0525341	0.0298376	1.76067	0.078295
rvot_vmax_362	-0.831063	0.829306	-1.00212	0.316286
rvot_vti_279	-0.0382299	0.0318346	-1.20089	0.229794
rwt_150	2.90633	1.34515	2.16061	0.0307255
s_lateral_116	-0.0496435	0.0891822	-0.556653	0.577765
s_septal_117	0.108143	0.127362	0.849099	0.395826
sinotub_j_168	0.0937245	0.0478679	1.95798	0.0502322
sinus_valsalva_169	0.147694	0.0478767	3.08488	0.00203637
t_1344	0.526928	0.148297	3.5532	0.000380572
tapse_95	-0.0354074	0.0386031	-0.917216	0.359029
tapse_s_pap_ratio_3451	-0.542332	0.564416	-0.960873	0.336616
tr_pmax_344	-0.00477923	0.00855689	-0.558525	0.576486
tr_vmax_185	-0.105583	0.208651	-0.506027	0.612838
tr_vti_274	0.00591251	0.00639724	0.924228	0.355368
lavi	0.036841	0.0136463	2.6997	0.00694019
lvmi	0.00494692	0.00640321	0.772569	0.439778
svi	-0.0205231	0.0235856	-0.870152	0.384217
